# Supplementary material for: TON1 recruiting motif 21 positively regulates the flavonoid metabolic pathway at the translational level in Arabidopsis thaliana
Source: Planta. 2024 Feb 8;259(3):65. doi: 10.1007/s00425-024-04337-x (PMC10853083; doi:10.1007/s00425-024-04337-x)
Supplement: Supplementary file 2 — Supplementary file2 (XLSX 14 KB) [file 425_2024_4337_MOESM2_ESM.xlsx]

## Sheet: 工作表1
Primers for construct generation
TRM21-sgF	ATATATGGTCTCGATTGGGCTCATGGATGTTTGGCTGTTTTAGAGCTAGAAATAGC
TRM21-sgR	ATTATTGGTCTCGAAACTCTTCCCTAAGCATCCTGGCAATCTCTTAGTCGACTCTAC
TRM21pro-F	CATGATTACGAATTCGCTAAACAACCCTACATGATTTAAA
TRM21pro-R	CGAGGATCCAAGCTTTTCTTCAAAGCCTGAAACATCACAA
TRM21-pHB-F	GAAAAGCTT GGATCCATGAATAAGCAACGAAGAAGAAACG
TRM21-pHB-R	AACGAAAGCTCTAGAACAAATACTTGGAATGAATAATTTG
Primers for transgenic plants analysis
CR-TRM21-F	GATTTTGTTTCCTTTCAAAG
CR-TRM21-R	CATCATTAACATCAAGTGCC
CR-TRM20-F	CTGGAAAGTTTCTTCATTAG
CR-TRM20-R	CTACCTCGTGTCAATAACAC
Primers for RT-qPCR
TRM20-qPCR-F	GCCCCTAGCGACTGGGAATACAAGT
TRM20-qPCR-R	TGTCAAGATCATTTCTATGAAGAGA
TRM21-qPCR-F	CATTCGATGACTCAACAGTAGCTCG
TRM21-qPCR-R	CGAGGTCCAAGATAGCTCGGTGTTA
FLS-qPCR-F	ACCGTCATGCGTCAATTACA
FLS-qPCR-R	TCAACGCATCACGCTTTAAC
DFR-qPCR-F	AAACGTTAGCGGAGAAAGCA
DFR-qPCR-R	CCTCGTTCCGAGTGATAGGA
ANS-qPCR-F	CATCGTGGGTTGGTGAATAA
ANS-qPCR-R	GTCCGTGGAGGAAACTTAGC
ANR-qPCR-F	GTGACCGGTCTCAAGGAAAT
ANR-qPCR-R	ACAGCAAATGTAGCGACCAG
C4H-qPCR-F	CGGATCTAACAAAGGAAGTGC
C4H-qPCR-R	TCCAATGCTCGCCGTAAACAG
CHS-qPCR-F	CGCATCACCAACAGTGAACAC
CHS-qPCR-R	TCCTCCGTCAGATGCATGTG
CHI-qPCR-F	CATCGATCCTCTTCGCTCTC
CHI-qPCR-R	AGGTGACACACCGTTCTTCC
F3H-qPCR-F	TCAGATCGTTGAGGCTTGTG
F3H-qPCR-R	ATGTCGAAACGGAGCTTGTC
F3'H-qPCR-F	GGCACTAAGCCTCATCGAAC
F3'H-qPCR-R	TTGGCGTCGTGTATTTTCAA
MYB11-qPCR-F	CCCAAAAATGCCGGGCTAAAGAGATG
MYB11-qPCR-R	CTTCTTCGGGAGTTATGTTT
MYB12-qPCR-F	CACTTTGGGAAACAGGTGGTCACT
MYB12-qPCR-R	GTTGTGGAGTTTACGGCTGA
MYB111-qPCR-F	AAAGAGGAAATATTACTTCCGACGAA
MYB111-qPCR-R	TTGTCTGTTCTTCCTGGTAGATGTG
MYB113-qPCR-F	CAGATGTGTTGGGTCCAGAA
MYB113-qPCR-R	AATTCAGTTCTAAAGTCTCTTC
MYB114-qPCR-F	ATGGAGGGTTCGTCCAAAGGGTTG
MYB114-qPCR-R	GACATCATTAGCGGTCCGACCAGG
ROP2-qPCR-F	GGATTGTGGGATACTGCTGGTC
ROP2-qPCR-R	CCAACAAGGATAATGGGAACA
EXP7-qPCR-F	AATCACCGCATTGTTACTCTGG
EXP7-qPCR-R	TCCTTTGGCATGGCACTCTT
RHD6-qPCR-F	GGGCGGCTTCTCCTTCT
RHD6-qPCR-R	GTTTGTTTCCAGCGGATTTAG
SCN1-qPCR-F	GCCGACGACGATGCTCT
SCN1-qPCR-R	TGGCGAGGCTATCAATCC
RHD2-qPCR-F	AGGTTGGGTCGTGTTGTCC
RHD2-qPCR-R	ATGCCAGTAGCTCTTTGGTTG
LRL3-qPCR-F	TCAGTTGGTCCACGCCTCA
LRL3-qPCR-R	CATCAGTTTCGCCACTCTTTGTT
