# Supplementary material for: TON1 recruiting motif 21 positively regulates the flavonoid metabolic pathway at the translational level in Arabidopsis thaliana
Source: Planta. 2024 Feb 8;259(3):65. doi: 10.1007/s00425-024-04337-x (PMC10853083; doi:10.1007/s00425-024-04337-x)
Supplement: Supplementary file 3 — Supplementary file3 (XLSX 87 KB) [file 425_2024_4337_MOESM3_ESM.xlsx]

## Sheet: Sheet1
id	MS2.name	MS2.score	type	mzmed	rtmed	Mean trm21-1	Mean WT	VIP	P_VALUE	Q_VALUE	FOLD_CHANGE	LOG2_FOLDCHANGE
313	L-(-)-3-Phenyllactic acid	0.991646702	MS2 matched	165.0550927	3.123866667	0.000119870035	0.05842678	1.37736053232388	5.5786e-11	2.4705e-09	0.0020516	-8.929
762	"8,14-Epoxy-3-hydroxycarda-16,20(22)-dienolide-triglycoside"	1	MS2 matched	856.4284816	6.366816667	0.000652895485	0.0164283983333333	1.36234435642739	9.6376e-09	1.2324e-07	0.039742	-4.6532
1398	Phosphatidylinositol-3-phosphate	0.813497492	MS2 matched	953.5223196	6.127091667	0.0236300983333333	0.374947475	1.38379780690802	3.7031e-15	2.8699e-12	0.063022	-3.988
1105	GR 127935 hydrochloride hydrate	1	MS2 matched	498.2596984	2.914716667	0.00882802741666667	0.102782764833333	1.35599009995528	2.6928e-08	2.746e-07	0.08589	-3.5414
1111	HBMP 54:14	1	MS2 matched	1034.640036	6.931116667	0.0366380616666667	0.364618433333333	1.37936118819451	1.3576e-11	1.0522e-09	0.10048	-3.315
1399	Phosphatidylinositol-4-phosphate	0.813497492	MS2 matched	953.5232505	5.716416667	0.0271562666666667	0.25000607	1.36001454821788	1.3735e-08	1.5539e-07	0.10862	-3.2026
989	DGDG 41:7	1	MS2 matched	1027.631402	9.659033333	0.00989084333333333	0.0900322203333333	1.37238539255765	7.5861e-10	1.809e-08	0.10986	-3.1863
1352	PE 32:6e	1	MS2 matched	666.4560619	6.543816667	0.00444723	0.0404595328333333	1.35817559497	2.3665e-08	2.4785e-07	0.10992	-3.1855
830	Avermectin A1b aglycone	1	MS2 matched	585.3391177	5.6381	0.019465905	0.172515195	1.38018978871158	2.8718e-12	3.1795e-10	0.11284	-3.1477
755	7-(2-aminophenyl)heptanoic acid	1	MS2 matched	263.1753766	1.079383333	0.00410148195	0.03405057305	1.32536037676605	1.0137e-06	5.7344e-06	0.12045	-3.0535
990	DGDG 41:9	0.905025868	MS2 matched	1023.600781	7.0191	0.145972466666667	1.19573135833333	1.36992253147559	1.0794e-09	2.3565e-08	0.12208	-3.0341
1214	Mepivacaine	0.764209211	MS2 matched	247.1799397	2.548941667	0.0121877648333333	0.0776590105	1.37730628033931	3.1175e-11	1.5712e-09	0.15694	-2.6717
1075	Fusicoccin H	1	MS2 matched	483.2959218	2.456333333	0.00187372716666667	0.0117431106666667	1.36187893638787	1.1536e-08	1.3969e-07	0.15956	-2.6478
1255	MIPC(t18:0/16:0(2OH))	1	MS2 matched	976.5958326	6.08745	0.00554384416666667	0.033099417	1.06091139037591	0.0036261	0.0075341	0.16749	-2.5778
215	DGDG 36:9	1	MS2 matched	975.5411827	5.712	0.0191530266666667	0.112035011666667	1.36988015398928	1.1071e-09	2.3832e-08	0.17096	-2.5483
1491	Spiramycin III	1	MS2 matched	899.5479459	8.679866667	0.055746025	0.321230853333333	1.3298867311641	7.6182e-07	4.4266e-06	0.17354	-2.5267
502	SQDG 40:11	1	MS2 matched	883.4623908	8.454475	0.014326745	0.0823078133333333	1.13951028412774	0.0010802	0.0025445	0.17406	-2.5223
444	PI 29:3	0.97170308	MS2 matched	761.4220079	9.901966667	0.100345755	0.56355861	1.28601132613372	1.3995e-05	5.6221e-05	0.17806	-2.4896
1209	Matrine	0.99943907	MS2 matched	249.1956983	2.41365	0.0219684833333333	0.119496166666667	1.37919150584333	7.5136e-12	6.3616e-10	0.18384	-2.4435
1123	HexCer-NS d31:5	1	MS2 matched	650.4612299	6.618383333	0.00991503233333333	0.0539155023333333	1.37378832883194	2.589e-10	7.7642e-09	0.1839	-2.443
1156	Kaempferol 3-isorhamninoside-7-rhamnoside	0.706677331	MS2 matched	887.2827505	2.709825	0.0161455916666667	0.0873796783333333	1.35601178876719	3.3198e-08	3.1961e-07	0.18478	-2.4362
391	PA 35:9	1	MS2 matched	671.3617633	6.2904	0.026654685	0.140294101666667	1.37979940584863	5.9927e-12	5.8054e-10	0.18999	-2.396
1561	Vitamin D2 glucosiduronate	1	MS2 matched	573.3775196	7.401525	0.0319223075333333	0.157089445883333	1.32218070484209	1.5539e-06	8.2202e-06	0.20321	-2.2989
605	13-Hydroxylupanine	0.983584991	MS2 matched	265.1905235	1.555633333	0.0370247333333333	0.179758806666667	1.3621710783561	8.8023e-09	1.1562e-07	0.20597	-2.2795
1486	Sophoranol	0.968415341	MS2 matched	265.190853	1.079383333	0.0198347166666667	0.0929489916666667	1.36121624718544	1.3497e-08	1.5382e-07	0.21339	-2.2284
846	"beta-D-Glucopyranoside, 2-methoxy-4-[(2R,3R,4S)-tetrahydro-4-hydroxy-4-[(4-hydroxy-3-methoxyphenyl)methyl]-3-(hydroxymethyl)-2-furanyl]phenyl"	1	MS2 matched	561.1931156	2.66675	0.02197752	0.102821396666667	1.30650021206933	4.0206e-06	1.8548e-05	0.21374	-2.226
956	Dexamethazone	1	MS2 matched	807.3924411	10.56068333	0.0324932	0.143915371666667	1.38285517664883	4.9157e-14	1.9048e-11	0.22578	-2.147
1128	Hovenidulcigenin A	0.99974821	MS2 matched	545.3463477	6.8286	0.0997097766666667	0.434329818333333	1.14043961924677	0.00097336	0.0023369	0.22957	-2.123
1554	Verruculotoxin	0.917792608	MS2 matched	245.1643821	1.849766667	0.027464245	0.118877386666667	1.353857622191	3.8799e-08	3.667e-07	0.23103	-2.1138
837	Azithromycin	1	MS2 matched	749.5188254	7.891125	0.0142106143333333	0.0609235936666667	1.11073075815977	0.0017112	0.0038002	0.23325	-2.1
818	Argyrolobine	1	MS2 matched	263.1751006	1.50505	0.00889176866666667	0.0380333511666667	1.35699027089816	2.9202e-08	2.911e-07	0.23379	-2.0967
1509	TAG 63:19	0.715231788	MS2 matched	1001.668971	7.9992	0.0471740566666667	0.19966118	1.30170028633639	5.6331e-06	2.509e-05	0.23627	-2.0815
200	Deslanoside	0.77622739	MS2 matched	941.4850868	4.267016667	0.05411826	0.229035396666667	1.38233373341443	1.2968e-13	3.3501e-11	0.23629	-2.0814
501	SQDG 40:10	1	MS2 matched	885.4759089	8.209783333	0.0250531816666667	0.102312415	1.36000533889747	1.3257e-08	1.5221e-07	0.24487	-2.0299
22	"[(6R)-6-[(2S,3S,9R,13R,14S,16R)-2,16-dihydroxy-4,4,9,13,14-pentamethyl-11-oxo-3-[(2R,3R,4S,5S,6R)-3,4,5-trihydroxy-6-(hydroxymethyl)oxan-2-yl]oxy-1,2,3,7,8,10,12,15,16,17-decahydrocyclopenta[a]phenanthren-17-yl]-6-hydroxy-2-methyl-5-oxoheptan-2-yl] acetate"	1	MS2 matched	769.4064043	4.581833333	0.051835795	0.210967156666667	1.34375027956269	1.3794e-07	1.069e-06	0.24571	-2.025
906	Clothianidin	0.842021344	MS2 matched	250.0156819	3.179533333	0.1838613	0.7471639	1.3800834491562	4.6041e-12	4.7576e-10	0.24608	-2.0228
1266	Mycobactin S	1	MS2 matched	828.5112673	4.869966667	0.0307445883333333	0.124386046666667	1.31966075690536	1.8986e-06	9.6487e-06	0.24717	-2.0164
561	"(3b,5b,22a,25R)-Furostane-22-methoxy-3,26-diol 3-[glucosyl-(1->2)-glucoside] 26-glucoside"	1	MS2 matched	935.5117652	6.344383333	0.108724333333333	0.433331816666667	1.3841018150828	3.7922e-16	5.8778e-13	0.2509	-1.9948
1129	Huratoxin	1	MS2 matched	585.3399297	5.068241667	0.06658774	0.264344216666667	1.00054186263441	0.0081401	0.015406	0.2519	-1.9891
692	"3beta,15alpha-Diacetoxylanosta-8,24-dien-26-oic acid"	1	MS2 matched	557.382768	6.278091667	0.023672465	0.093949165	1.35584842769628	3.9288e-08	3.6907e-07	0.25197	-1.9887
281	Goyaglycoside g	1	MS2 matched	809.4777368	5.4216	0.0422938283333333	0.166103765	1.347823455404	9.9163e-08	8.0927e-07	0.25462	-1.9736
67	"3-(4-hydroxyphenyl)-7-methoxy-5-[(3R,4S,5S,6R)-3,4,5-trihydroxy-6-(hydroxymethyl)oxan-2-yl]oxychromen-4-one"	0.871697526	MS2 matched	491.1217433	2.811291667	0.029889525	0.115814216666667	1.24027272308947	7.654e-05	0.00024411	0.25808	-1.9541
1035	Elaiophylin	1	MS2 matched	1025.608953	7.020166667	0.0830864116666667	0.312083081666667	1.37557605351718	1.4965e-10	5.3943e-09	0.26623	-1.9092
730	"5,7-dihydroxy-2-(4-hydroxy-3-methoxyphenyl)-3-[3,4,5-trihydroxy-6-[[(2R,3R,4R,5R,6S)-3,4,5-trihydroxy-6-methyloxan-2-yl]oxymethyl]oxan-2-yl]oxychromen-4-one"	1	MS2 matched	647.1574996	2.8399	0.0228818583333333	0.0847415233333333	1.33963181190688	2.782e-07	1.9512e-06	0.27002	-1.8889
535	"(1beta,3alpha,9xi,14xi)-1-Hydroxyspirosta-5,25(27)-dien-3-yl beta-D-glucopyranosyl-(1->3)-6-deoxy-alpha-L-mannopyranosyl-(1->2)-(3xi)-alpha-D-threo-pentopyranoside"	1	MS2 matched	891.438178	3.953083333	0.0205233633333333	0.0755348283333333	1.34184274251382	1.9056e-07	1.4132e-06	0.27171	-1.8799
511	Theogallin	1	MS2 matched	343.0697675	2.448066667	0.016760755	0.06005644	1.37799562913023	2.1069e-11	1.256e-09	0.27908	-1.8412
384	Orientanol E	0.71062397	MS2 matched	423.18334	4.721675	0.0233316026666667	0.0829290518333333	1.05201034355325	0.0043936	0.0088905	0.28134	-1.8296
390	PA 35:10	1	MS2 matched	669.3461877	5.808983333	0.042505745	0.15056545	1.37486119013257	1.3507e-10	5.1061e-09	0.28231	-1.8247
745	"6,8a-Seco-6,8a-deoxy-5-oxoavermectin 1a aglycone"	1	MS2 matched	569.3437743	5.675025	0.087112095	0.307256325	1.37633190392814	5.2951e-11	2.4705e-09	0.28352	-1.8185
585	"1-(beta-D-glucopyranosyloxy)-1,4a,5,6,7,7a-hexahydro-Cyclopenta[c]pyran-4,7-dicarboxylic acid, (1S,4aS,7S,7aS)-4-methyl ester"	0.885121757	MS2 matched	427.1207401	2.766966667	0.126551316666667	0.445404933333333	1.36998427454547	9.1627e-10	2.1197e-08	0.28413	-1.8154
1360	"PE-Cer(d14:2(4E,6E)/18:0(2OH))"	0.945720637	MS2 matched	647.4844807	10.27	0.0709356633333333	0.24789794	1.00328362251239	0.0077981	0.014831	0.28615	-1.8052
1529	Trifolirhizin	0.806116589	MS2 matched	447.1266827	2.837116667	0.0532285916666667	0.185667626666667	1.36860240580757	2.0534e-09	3.7891e-08	0.28669	-1.8024
418	PG 28:5	1	MS2 matched	655.3667301	6.289716667	0.0494556766666667	0.171174901666667	1.36499207528135	6.1538e-09	9.2802e-08	0.28892	-1.7913
1276	N-{2-[(N-{2-[(N-{2-[(N-Lactoylvalyl)oxy]-3-methylbutanoyl}valyl)oxy]propanoyl}valyl)oxy]-3-methylbutanoyl}valine	0.806278027	MS2 matched	759.4310556	5.042166667	0.0291478233333333	0.100147276666667	1.33885669808451	2.9149e-07	2.017e-06	0.29105	-1.7807
1037	Elatoside E	1	MS2 matched	883.5015437	6.7769	0.227287533333333	0.7775376	1.37341324727919	2.7248e-10	7.8211e-09	0.29232	-1.7744
950	Desf-06	1	MS2 matched	539.3730826	6.263583333	0.0170612366666667	0.058352955	1.37027554004791	1.0776e-09	2.3565e-08	0.29238	-1.7741
536	"(1beta,3beta,9xi,14xi)-3-Hydroxyspirosta-5,25(27)-dien-1-yl 2-O-(6-deoxy-alpha-L-mannopyranosyl)-alpha-L-arabinopyranoside"	0.837271914	MS2 matched	724.4259529	4.396108333	0.0515898216666667	0.176322888333333	1.3540550741855	4.1214e-08	3.8252e-07	0.29259	-1.7731
684	"3-[(2S,3R,4S,5S,6R)-4,5-dihydroxy-6-(hydroxymethyl)-3-[(2S,3R,4R,5R,6S)-3,4,5-trihydroxy-6-methyloxan-2-yl]oxyoxan-2-yl]oxy-5,7-dihydroxy-2-(4-hydroxy-3-methoxyphenyl)chromen-4-one"	1	MS2 matched	625.1760146	2.839533333	0.1806169	0.608835516666667	1.37428872976178	2.2333e-10	7.0645e-09	0.29666	-1.7531
971	DG(18:4/18:4/0:0)	1	MS2 matched	609.4504808	5.209191667	0.0248811216666667	0.0836294616666667	1.36890728787299	1.354e-09	2.7983e-08	0.29752	-1.749
213	DGDG 35:10	0.99720255	MS2 matched	959.49628	4.05645	0.0429856233333333	0.142937236666667	1.34822919006811	9.9201e-08	8.0927e-07	0.30073	-1.7335
121	Ac2PIM1 29:0	1	MS2 matched	929.5305946	6.133125	0.0111837341666667	0.0370385658333333	1.33894081002484	3.2327e-07	2.1785e-06	0.30195	-1.7276
724	"4-hydroxy-4-(3-hydroxybutyl)-3,5,5-trimethyl-2-Cyclohexen-1-one"	0.757993411	MS2 matched	209.1641125	2.56125	0.0111773001666667	0.0359833133333333	1.27375338144788	2.1948e-05	8.2372e-05	0.31062	-1.6868
549	"(22S)-1alpha,25-dihydroxy-22-methoxy-26,27-dimethyl-23,24-tetradehydro-24a-homo-20-epivitamin D3 / (22S)-1alpha,25-dihydroxy-22-methoxy-26,27-dimethyl-23,24-tetradehydro-24a-homo-20-epicholecalciferol"	1	MS2 matched	485.3593657	9.224208333	0.0403424435	0.1295626665	1.23895119965808	9.2128e-05	0.00028617	0.31137	-1.6833
723	4-Hydroxy-17beta-estradiol-2-S-glutathione	1	MS2 matched	594.2553644	3.065566667	0.0286881016666667	0.0905041283333333	1.36163818653483	9.6074e-09	1.2324e-07	0.31698	-1.6575
125	Ac2PIM1 33:2	0.730932203	MS2 matched	981.5517931	5.331316667	0.037284335	0.11750682	1.378274247217	1.7037e-11	1.1003e-09	0.3173	-1.6561
986	DGDG 39:9	1	MS2 matched	995.5697874	6.528375	0.0426603833333333	0.132509828333333	1.33469283328505	4.8407e-07	3.0625e-06	0.32194	-1.6351
1221	"Methyl 5-acetoxy-6,10-dihydroxy-2,4b,7,7,10a,12a-hexamethyl-12-methylene-1,4,8-trioxohexadecahydro-2H-naphtho[1,2-h]isochromene-2-carboxylate"	1	MS2 matched	557.2401953	2.67555	0.0094336775	0.029210766	1.07211011769587	0.003103	0.0064995	0.32295	-1.6306
232	Diosbulbinoside F	0.744461331	MS2 matched	537.2000904	2.641633333	0.108921903333333	0.336010315	1.33888728975765	3.2295e-07	2.1785e-06	0.32416	-1.6252
1241	MGDG 26:4	1	MS2 matched	661.3948775	5.455475	0.0248185266666667	0.0765550066666667	1.17853884849031	0.00041949	0.0010946	0.32419	-1.6251
109	7-Methylquercetin-3-Galactoside-6-Rhamnoside-3-Rhamnoside	1	MS2 matched	769.2119154	2.804116667	0.0288609433333333	0.0864435	1.2732930793309	2.4137e-05	8.9289e-05	0.33387	-1.5826
212	DGDG 34:8	0.890586797	MS2 matched	963.5411172	5.140108333	0.0548631483333333	0.164228821666667	1.3461478171465	1.2739e-07	9.9724e-07	0.33407	-1.5818
641	2-(1-Propenyl)-delta1-piperideine	1	MS2 matched	124.1109618	3.115383333	0.0132985883333333	0.0394636683333333	1.37842150018601	1.586e-11	1.0883e-09	0.33698	-1.5693
75	"3-[4,5-dihydroxy-6-(hydroxymethyl)-3-[(2S,3R,4R,5R,6S)-3,4,5-trihydroxy-6-methyloxan-2-yl]oxyoxan-2-yl]oxy-5-hydroxy-2-(4-hydroxyphenyl)-7-[3,4,5-trihydroxy-6-(hydroxymethyl)oxan-2-yl]oxychromen-4-one"	0.942157654	MS2 matched	801.2182311	2.663508333	0.0551443	0.161803395	1.32996152123325	7.6251e-07	4.4266e-06	0.34081	-1.553
831	Avermectin B1a	1	MS2 matched	895.4822463	5.772266667	0.0380670666666667	0.110958581666667	1.36801227970402	1.5447e-09	3.0308e-08	0.34307	-1.5434
386	PA 18:1	0.809984582	MS2 matched	449.2321412	4.20595	0.04004729	0.116687531666667	1.36108407036745	1.2674e-08	1.466e-07	0.3432	-1.5429
622	"1a,25-dihydroxy-3-deoxy-3-thiavitamin D3 3-oxide / 1a,25-dihydroxy-3-deoxy-3-thiacholecalciferol 3-oxide"	1	MS2 matched	435.2961096	2.377808333	0.00399839866666667	0.0116455485	1.33597179747201	4.6196e-07	2.9346e-06	0.34334	-1.5423
592	10-Hydroxycamptothecin	1	MS2 matched	365.1197664	2.627966667	0.0206259916666667	0.059750225	1.36411555041704	4.6018e-09	7.3534e-08	0.3452	-1.5345
8	"(3beta,5xi,9xi)-23-Hydroxy-16-oxo-13,28-epoxyoleanan-3-yl beta-D-xylopyranosyl-(1->2)-beta-D-glucopyranosyl-(1->4)-alpha-L-arabinopyranoside"	1	MS2 matched	943.49949	4.399633333	0.0572849416666667	0.1653238	1.37365484125365	2.4446e-10	7.5783e-09	0.3465	-1.5291
537	"(1R,2R,5R,7R,10S,11S,14S,16S,19R,20R,23R,25R,28S,29S,32S,34S)-5,14,23-Triethyl-2,11,20,29,32-pentamethyl-4,13,22,31,37,38,39,40-octaoxapentacyclo[32.2.1.1~7,10~.1~16,19~.1~25,28~]tetracontane-3,12,21,30-tetrone"	1	MS2 matched	801.4746395	6.961391667	0.1822897	0.517801363333333	1.19818623718646	0.00028352	0.00077505	0.35205	-1.5062
753	6-Methoxyluteolin 7-rhamnoside	1	MS2 matched	463.122538	2.926225	0.0324089283333333	0.0920153833333333	1.27248735438774	2.4984e-05	9.1767e-05	0.35221	-1.5055
606	13-OxoODE	1	MS2 matched	317.1999481	4.612016667	0.155598116666667	0.440856283333333	1.32234857304677	1.2408e-06	6.8444e-06	0.35295	-1.5025
672	2-Deoxycytidine	0.94284802	MS2 matched	455.1887194	3.085325	0.117899416666667	0.32823565	1.36625040728584	3.9314e-09	6.3918e-08	0.35919	-1.4772
137	Alliosterol 1-rhamnoside 16-galactoside	1	MS2 matched	741.4401294	7.833383333	0.0987194463333333	0.269993828	1.10268461777914	0.0019018	0.0041754	0.36564	-1.4515
833	Azaspiracid 4	1	MS2 matched	844.4893704	6.1199	0.0558000716666667	0.15238178	1.34179090025402	2.2337e-07	1.5955e-06	0.36619	-1.4494
481	Robinin	0.713774402	MS2 matched	739.2152871	2.704275	3.125301	8.51174266666667	1.37808083421578	2.3619e-11	1.3559e-09	0.36718	-1.4455
998	DGDG 48:9	0.912834866	MS2 matched	1121.706629	8.293016667	0.547969533333333	1.49056666666667	1.26931651502596	2.8397e-05	0.00010236	0.36762	-1.4437
52	"2,4-Dichlorobenzoate"	0.832242834	MS2 matched	189.0043338	0.967083333	0.0254065316666667	0.0690370666666667	1.27756254300455	2.0978e-05	7.918e-05	0.36801	-1.4422
964	DG(16:0/18:4/0:0)	0.892873504	MS2 matched	589.4816845	7.925533333	0.253971933333333	0.689637266666667	1.32795118706927	8.8386e-07	5.0367e-06	0.36827	-1.4412
1155	Kaempferol	0.764658595	MS2 matched	287.0548771	2.915525	0.191151983333333	0.516785683333333	1.36335240049586	6.4623e-09	9.3659e-08	0.36989	-1.4348
1504	Surfactin B	0.772007042	MS2 matched	1044.660991	6.883516667	0.0201846	0.05419026	1.31022098772074	3.1465e-06	1.5044e-05	0.37248	-1.4248
1377	PG(17:1/22:6)	0.792103143	MS2 matched	807.5214831	8.610366667	0.1377323455	0.369245307666667	1.26996686739805	2.9157e-05	0.00010486	0.37301	-1.4227
996	DGDG 46:9	0.942263279	MS2 matched	1093.674088	7.444516667	0.349507233333333	0.93281665	1.27392580266351	2.0991e-05	7.918e-05	0.37468	-1.4163
494	sn-Glycero-3-phospho-1-inositol	0.711760809	MS2 matched	333.0599937	0.765233333	0.069163435	0.184197241666667	1.3572833686683	2.5313e-08	2.5984e-07	0.37549	-1.4132
288	Heptacarboxylporphyrin I	0.83479974	MS2 matched	785.2217001	2.707483333	0.665584566666667	1.76876515	1.37489623037484	2.0192e-10	6.6197e-09	0.3763	-1.41
1305	Ofloxacin-N-oxide	0.871405282	MS2 matched	378.150897	2.6994	0.0408394633333333	0.107663306666667	1.06190111777452	0.0036856	0.0076475	0.37933	-1.3985
625	"1alpha,25-dihydroxy-2beta-(5-hydroxypentoxy)vitamin D3 / 1alpha,25-dihydroxy-2beta-(5-hydroxypentoxy)cholecalciferol"	1	MS2 matched	519.4040692	9.107183333	0.106155375	0.27726408	1.32538998111786	1.1616e-06	6.4536e-06	0.38287	-1.3851
1279	N6-Succinyl adenosine	0.80954329	MS2 matched	384.1142505	1.4563	0.267936216666667	0.699031	1.37277844017759	4.0046e-10	1.0345e-08	0.3833	-1.3835
1340	PA(20:5/22:4)	1	MS2 matched	771.5031239	6.786816667	0.0264617866666667	0.0688549283333333	1.25887265635373	4.062e-05	0.00014085	0.38431	-1.3796
354	MGDG 35:10	1	MS2 matched	797.4420491	5.043425	0.0404595666666667	0.104597293333333	1.32846871784452	8.272e-07	4.7664e-06	0.38681	-1.3703
11	"(4aS,6aS,6bR,9R,10S,12aR,14bS)-10-[(2S,3R,4S,5S)-3-[(2S,3R,4R,5S,6S)-3,5-dihydroxy-6-methyl-4-[(2S,3R,4S,5R)-3,4,5-trihydroxyoxan-2-yl]oxyoxan-2-yl]oxy-4,5-dihydroxyoxan-2-yl]oxy-9-(hydroxymethyl)-2,2,6a,6b,9,12a-hexamethyl-1,3,4,5,6,6a,7,8,8a,10,11,12,13,14b-tetradecahydropicene-4a-carboxylic acid"	0.827718961	MS2 matched	927.5048301	5.759833333	0.0848868516666667	0.216883415	1.37292773723451	3.2831e-10	8.6251e-09	0.39139	-1.3533
1145	Isodesmosine	1	MS2 matched	527.2977092	5.2498	0.0558998416666667	0.142739741666667	1.37745216618315	2.913e-11	1.557e-09	0.39162	-1.3525
685	"3-[4-[5-(acetyloxymethyl)-3,4-dihydroxyoxolan-2-yl]oxy-3-(2,5-dihydroxy-6-methylhept-6-en-2-yl)-6,9a,9b-trimethyl-7-prop-1-en-2-yl-1,2,3,3a,4,5,5a,7,8,9-decahydrocyclopenta[a]naphthalen-6-yl]propanoic acid"	1	MS2 matched	687.4077	5.959316667	0.03057895	0.07723592	1.36875447093966	1.1899e-09	2.5264e-08	0.39592	-1.3367
1381	PG(8:0/8:0)[U]	1	MS2 matched	499.2662718	4.7099	0.0534978	0.134736175	1.37312866954833	3.0373e-10	8.2283e-09	0.39706	-1.3326
1150	Isorenieratene	1	MS2 matched	529.3867526	6.77235	0.0296302166666667	0.0743267283333333	1.31760860947099	1.7748e-06	9.2623e-06	0.39865	-1.3268
209	DGDG 33:3	1	MS2 matched	945.5868746	7.7812	0.0127934551666667	0.031881917	1.11611841375739	0.001583	0.0035663	0.40128	-1.3173
659	"21-Hydroxy-5beta-pregnane-3,11,20-trione"	1	MS2 matched	347.2195126	5.729883333	0.0313186016666667	0.0775850113333333	1.29990677941715	5.8636e-06	2.6022e-05	0.40367	-1.3088
1496	SQDG 44:7	0.788006251	MS2 matched	966.6348462	8.154533333	0.0978839416666667	0.241680833333333	1.2800335098571	1.9156e-05	7.3313e-05	0.40501	-1.304
399	PA 44:12	1	MS2 matched	791.4731601	10.56788333	0.0193236583333333	0.0472697233333333	1.30243079684713	6.1654e-06	2.6996e-05	0.4088	-1.2905
100	"5alpha-Ethoxy-6beta-hydroxy-5,6-dihydrophysalin B"	1	MS2 matched	571.2234466	2.957	0.0419346466666667	0.10116728	1.28400080869534	1.5719e-05	6.184e-05	0.41451	-1.2705
1474	Sedoheptulose anhydride	1	MS2 matched	210.0917624	3.1161	0.161932466666667	0.388931233333333	1.37521634141198	1.1987e-10	4.6449e-09	0.41635	-1.2641
1323	PA(12:0/17:0)	0.952201051	MS2 matched	607.4330172	10.093475	0.316085866666667	0.7548113	1.32674952259361	1.0816e-06	6.0744e-06	0.41876	-1.2558
539	"(1S,2R,4S,9R,10R,14S,15S,17S)-9-(3-Furyl)-1-hydroxy-15-(2-methoxy-2-oxoethyl)-10,14,16,16-tetramethyl-7,18-dioxo-3,8-dioxapentacyclo[12.3.1.0~2,4~.0~4,13~.0~5,10~]octadec-17-yl 2-methylpropanoate"	1	MS2 matched	595.254497	6.322566667	0.040324355	0.09612623	1.37319704814268	2.6569e-10	7.7703e-09	0.41949	-1.2533
253	Fistuloside A	1	MS2 matched	737.4106592	5.878183333	0.150605866666667	0.357262866666667	1.08346984841409	0.0027051	0.0057202	0.42155	-1.2462
396	PA 40:10	1	MS2 matched	739.424871	8.163283333	0.0433594883333333	0.102742351666667	1.22473193985318	0.0001341	0.00040185	0.42202	-1.2446
949	Desacetylvinblastine	0.853360489	MS2 matched	769.4134296	4.871966667	0.0503769916666667	0.118936006666667	1.28039755105177	1.6708e-05	6.5233e-05	0.42356	-1.2393
598	"12alpha-(Chloromethyl)-12-hydroxy-pregn-4-ene-3,20-dione"	1	MS2 matched	379.2086756	3.6802	0.156432383333333	0.368521433333333	1.19897848401365	0.00029703	0.00080772	0.42449	-1.2362
545	"(1S,7S,8xi,9beta,17xi)-1-(beta-D-Allopyranosyloxy)-22-hydroxy-7-methoxy-9,10,14-trimethyl-4,9-cyclo-9,10-secocholesta-5,24-dien-23-yl beta-D-allopyranoside"	1	MS2 matched	835.4761972	4.513491667	0.0694633066666667	0.16349788	1.24374308600058	6.7202e-05	0.00022115	0.42486	-1.2349
710	4-(Methylnitrosamino)-1-(1-oxido-3-pyridinyl)-1-butanone	0.811743772	MS2 matched	224.1075097	3.295408333	0.7959009	1.86536368333333	1.37746921868976	3.1423e-11	1.5712e-09	0.42667	-1.2288
647	"2,3,6-Trimethoxyflavone"	1	MS2 matched	313.1012514	2.121766667	0.023396925	0.0547713166666667	1.32494139106803	1.0262e-06	5.7839e-06	0.42717	-1.2271
1365	"Peptide with possible PPQVV seq, Possibly media derived"	1	MS2 matched	1025.564505	3.964733333	0.0435141733333333	0.101340878333333	1.26133995870309	3.8704e-05	0.00013573	0.42938	-1.2197
1090	Ginsenoside M6a	1	MS2 matched	963.5484927	6.830116667	0.166433316666667	0.386981783333333	1.37039198447046	1.0692e-09	2.3565e-08	0.43008	-1.2173
785	Afzelin	0.748686293	MS2 matched	433.1121446	2.905016667	1.64567933333333	3.82504083333333	1.32881578017489	7.2967e-07	4.315e-06	0.43024	-1.2168
943	Demethylphosphinothricin	1	MS2 matched	168.0448492	2.109275	0.37905265	0.881000366666667	1.19603404233343	0.00028563	0.00077944	0.43025	-1.2167
448	PI 33:8	1	MS2 matched	807.4141123	6.304841667	0.01594945	0.0364286016666667	1.05620428072622	0.0037878	0.0078282	0.43783	-1.1916
1461	Roccellic Acid	1	MS2 matched	639.4228741	6.70805	0.119768075	0.272934083333333	1.27698277671674	2.0996e-05	7.918e-05	0.43882	-1.1883
1498	Stachybocin B	1	MS2 matched	921.4782337	4.442358333	0.0467771283333333	0.106267233333333	1.18374965429201	0.00041465	0.0010857	0.44018	-1.1838
202	DGDG 15:1	0.85218446	MS2 matched	697.3349939	3.328166667	0.018095755	0.040856765	1.24869051934671	6.1676e-05	0.00020515	0.44291	-1.1749
961	DG(12:0/22:4/0:0)[iso2]	0.961192724	MS2 matched	589.4810792	10.159125	0.202652466666667	0.457369183333333	1.02325853089266	0.006111	0.011975	0.44308	-1.1744
632	1-Isothiocyanato-8-(methylsulfinyl)-octane	0.730003376	MS2 matched	234.0981294	3.868283333	17.7011333333333	39.8979433333333	1.37485864144481	1.5348e-10	5.4068e-09	0.44366	-1.1725
957	DG 30:6	1	MS2 matched	535.3986175	8.704333333	0.058009345	0.130027126666667	1.09711229748026	0.0021444	0.0046552	0.44613	-1.1645
1115	Hericene C	1	MS2 matched	585.4502276	10.091275	0.0648355466666666	0.145222853333333	1.33960830491665	3.2946e-07	2.2011e-06	0.44646	-1.1634
589	"10-(benzoyloxy)-4-(3-furanyl)-1,4,4a,5,6,6a,7,8,9,10,11,12-dodecahydro-4a,7,9,9-tetramethyl-2,13-dioxo-7,11-Methano-2H-cycloocta[3,4]benzo[1,2-c]pyran-8-acetic acid, (4R,4aR,7R,8S,10R,11R)-methyl ester"	1	MS2 matched	575.2702773	2.80345	0.0360990875	0.080739207	1.16293693596138	0.00065818	0.0016323	0.44711	-1.1613
234	Dl-Aspartic acid	0.961596343	MS2 matched	132.029719	0.8236	0.0675696216666667	0.150687881666667	1.36083796408365	1.1775e-08	1.404e-07	0.44841	-1.1571
977	DGDG 28:5	1	MS2 matched	849.460897	3.954916667	0.17807975	0.396893316666667	1.2206816127744	0.00014612	0.00043223	0.44868	-1.1562
370	"N6,2-O-Dibutyryladenosine-3,5-cyclic monophosphate"	1	MS2 matched	468.1296793	2.50625	0.0201716266666667	0.04485381	1.335216941328	4.5794e-07	2.921e-06	0.44972	-1.1529
478	PS 35:7	1	MS2 matched	762.442739	7.239925	0.0467876633333333	0.103804911666667	1.19561168601409	0.00029176	0.00079479	0.45073	-1.1497
461	PI(16:1/13-HODE)	0.987851197	MS2 matched	847.4966067	10.553975	1.09563216666667	2.4307625	1.35937038909294	1.8541e-08	2.0039e-07	0.45074	-1.1496
1171	Leucomalachite green	1	MS2 matched	331.2235736	5.748616667	0.0636619783333333	0.14074399	1.14476720125696	0.00091122	0.0021966	0.45232	-1.1446
728	"5-(4-Acetoxy-3-oxo-1-butynyl)-2,2-bithiophene"	0.951765781	MS2 matched	291.019776	0.972933333	0.03931919	0.0867704783333333	1.36560141618937	3.9588e-09	6.3918e-08	0.45314	-1.142
361	MGDG 40:11	0.978080121	MS2 matched	865.5078526	10.56974167	0.341638616666667	0.7500457	1.36918839356094	1.7178e-09	3.2871e-08	0.45549	-1.1345
1143	Ipronidazole	0.720727428	MS2 matched	170.0993341	3.868883333	0.429009683333333	0.937421283333333	1.35592038642979	3.023e-08	2.9656e-07	0.45765	-1.1277
856	Bisibuthiamine	1	MS2 matched	703.3145079	3.203841667	0.0879082383333333	0.191591883333333	1.3353917542011	4.9765e-07	3.1229e-06	0.45883	-1.124
1055	Everolimus	1	MS2 matched	958.5903247	6.858283333	0.0258358016666667	0.0560995533333333	1.33733226165835	2.9828e-07	2.0457e-06	0.46053	-1.1186
488	Sennoside	1	MS2 matched	861.1930398	1.0425	0.0239029366666667	0.05163283	1.3253265948718	1.1942e-06	6.6105e-06	0.46294	-1.1111
747	6-Benzyladenine	1	MS2 matched	226.1029638	3.2914	0.046962155	0.101442271666667	1.32899448909973	8.4624e-07	4.8401e-06	0.46294	-1.1111
1097	Gluten exorphin B5	1	MS2 matched	659.2709062	5.65005	0.0650117916666667	0.140256235	1.21679984603039	0.00018055	0.00052212	0.46352	-1.1093
304	Kaempferitrin	0.843670026	MS2 matched	623.166223	2.910666667	2.44490833333333	5.2691775	1.38069388365794	2.2715e-12	2.934e-10	0.464	-1.1078
362	MGDG 42:11	1	MS2 matched	893.5358494	10.56755	0.0107605143333333	0.0228161975	1.23813183995728	9.0684e-05	0.00028339	0.47162	-1.0843
57	25-Epiruizgenin 3-[4-rhamnosylglucoside]	1	MS2 matched	739.4252774	7.703816667	0.0573793116666667	0.121645011666667	1.26549117667943	3.2558e-05	0.00011655	0.47169	-1.0841
257	Formyl-N-acetyl-5-methoxykynurenamine	0.978698773	MS2 matched	264.1108106	2.448175	0.0274593416666667	0.0580937666666667	1.28360693754968	1.4001e-05	5.6221e-05	0.47267	-1.0811
518	Tuberoside J	0.863665187	MS2 matched	755.4241258	4.58085	0.06029602	0.127338195	1.19032457067559	0.0003376	0.00090376	0.47351	-1.0785
1092	Gitoxin	1	MS2 matched	781.4278907	6.2974	0.031183575	0.06583575	1.28456368270391	1.5234e-05	6.0392e-05	0.47366	-1.0781
1162	Kurilensoside I	1	MS2 matched	893.4644957	10.56285	0.199324366666667	0.419491933333333	1.37433676748822	2.05e-10	6.6197e-09	0.47516	-1.0735
1110	Harderoporphyrin	1	MS2 matched	609.2696258	6.1319	0.0454740866666667	0.0956301833333333	1.36079013920928	1.0768e-08	1.3336e-07	0.47552	-1.0724
435	Phenylalanyl-Glutamine	1	MS2 matched	292.1310427	2.545458333	0.036578975	0.0767873033333333	1.31004977102082	3.4858e-06	1.6442e-05	0.47637	-1.0699
176	Catechin	0.882765378	MS2 matched	579.1510281	2.916433333	0.375595966666667	0.78387595	1.35651884089675	3.5179e-08	3.3658e-07	0.47915	-1.0614
255	Flunixin	1	MS2 matched	295.06691	1.04855	0.0155761221666667	0.0324522151666667	1.15314256270435	0.00077772	0.0019074	0.47997	-1.059
468	Polypodosaponin	1	MS2 matched	737.408704	7.07755	0.061835065	0.128716888333333	1.25923703426883	4.0825e-05	0.00014125	0.4804	-1.0577
485	Sanguisorbin E	0.955104875	MS2 matched	791.4654905	5.581375	0.088241835	0.183535003333333	1.33071271276888	7.534e-07	4.4067e-06	0.48079	-1.0565
1479	SM 27:1	0.963475738	MS2 matched	627.4567643	9.64625	0.215771383333333	0.446331233333333	1.29377327419282	8.1711e-06	3.4699e-05	0.48343	-1.0486
271	GlcADG 38:10	1	MS2 matched	807.4698864	10.57526667	0.0165564916666667	0.0340085666666667	1.29532854634365	8.6885e-06	3.6398e-05	0.48683	-1.0385
492	Sinapoyl malate	0.902130151	MS2 matched	339.0729857	3.04735	2.06467166666667	4.2316225	1.38053436301174	1.5135e-12	2.3459e-10	0.48791	-1.0353
915	Coproporphyrinogen I	1	MS2 matched	661.3202775	3.945016667	0.0876001766666667	0.179514115	1.33107214297392	5.5385e-07	3.4339e-06	0.48798	-1.0351
1388	PGP(16:1/16:1)	1	MS2 matched	799.4585983	5.613516667	0.368254316666667	0.753408316666667	1.21095694839827	0.00021225	0.0006056	0.48878	-1.0327
417	PG 18:2	0.77570922	MS2 matched	521.2554039	4.411141667	0.04571273	0.09326663	1.35401749056283	4.2578e-08	3.9051e-07	0.49013	-1.0288
660	22-Acetylpriverogenin B	1	MS2 matched	517.3872248	8.7209	0.100217775	0.20403121	1.20425825632328	0.00023317	0.00065473	0.49119	-1.0257
342	Medicagenic acid 28-O-[b-D-xylosyl-(1->4)-a-L-rhamnosyl-(1->2)-a-L-arabinosyl] ester	1	MS2 matched	911.4739913	4.0258	0.013626985	0.0276347116666667	1.25617744375426	4.5532e-05	0.00015648	0.49311	-1.02
491	Sinapic acid	0.865475349	MS2 matched	223.0610209	3.04735	1.3622255	2.75904833333333	1.37390052419853	1.6922e-10	5.8287e-09	0.49373	-1.0182
348	Methylglyoxal	1	MS2 matched	71.01273205	1.35695	0.285529283333333	0.5777893	1.19732736607964	0.00030367	0.00082002	0.49418	-1.0169
420	PG 28:7	1	MS2 matched	651.3348666	6.03715	0.0530366516666667	0.107300841666667	1.35820667764062	1.8617e-08	2.0039e-07	0.49428	-1.0166
259	Fumonisin Py4	1	MS2 matched	687.3582213	4.0258	0.0218562716666667	0.04415672	1.29158428438995	1.0963e-05	4.5471e-05	0.49497	-1.0146
6	"(2S,3S,4S,5R,6R)-6-[[(3S,6aR,6bS,8aR,14bR)-9-hydroxy-4,4,6a,6b,8a,11,11,14b-octamethyl-1,2,3,4a,5,6,7,8,9,10,12,12a,14,14a-tetradecahydropicen-3-yl]oxy]-5-[4,5-dihydroxy-6-(hydroxymethyl)-3-[(2S,3R,4R,5R,6S)-3,4,5-trihydroxy-6-methyloxan-2-yl]oxyoxan-2-yl]oxy-3,4-dihydroxyoxane-2-carboxylic acid"	1	MS2 matched	971.53154	3.724583333	0.03174012	0.0636073633333333	1.36725671225453	3.6789e-09	6.1982e-08	0.499	-1.0029
1480	SM d29:2	1	MS2 matched	631.4898166	10.54241667	0.09524386	0.190817263333333	1.33436781575086	5.2856e-07	3.3035e-06	0.49914	-1.0025
203	DGDG 22:5	0.790841181	MS2 matched	787.3687057	2.866283333	0.0943858983333333	0.189011005	1.03742911271703	0.0049271	0.0098925	0.49937	-1.0018
1249	MGDG 41:10	1	MS2 matched	854.5823195	5.68715	0.0900066416666667	0.179958991666667	1.31799444917592	1.8285e-06	9.3819e-06	0.50015	-0.99956
241	D-Ribose	0.987340598	MS2 matched	149.0448092	0.922725	0.0525812616666667	0.105084661666667	1.31843203396434	1.8202e-06	9.3819e-06	0.50037	-0.99893
861	Bretylium	0.917850799	MS2 matched	242.0641316	3.68525	1.3411935	2.67720833333333	1.37316070590843	2.9899e-10	8.2283e-09	0.50097	-0.99721
432	PGP(18:2/16:0)	1	MS2 matched	825.468399	3.982941667	0.0383715888333333	0.0763019066666667	1.16849457646744	0.00057589	0.0014514	0.50289	-0.99168
631	1-Isothiocyanato-7-(methylsulfinyl)heptane	0.709702777	MS2 matched	220.0822306	3.68525	3.51412383333333	6.982497	1.36669874528946	2.8594e-09	5.0943e-08	0.50328	-0.99058
853	Biorobin	0.995034861	MS2 matched	617.1485463	2.849266667	0.316981383333333	0.629243866666667	1.35854568784627	2.117e-08	2.2475e-07	0.50375	-0.98922
149	Asparasaponin II	1	MS2 matched	901.4756958	4.513433333	0.089293975	0.177080361666667	1.24012247651836	7.591e-05	0.0002431	0.50426	-0.98777
744	"6-(2,4-dihydroxy-3,5-dimethylhexyl)-4-hydroxy-3-methylpyran-2-one"	1	MS2 matched	271.1533832	3.085325	0.043763805	0.086566645	1.22920861094371	0.00011941	0.0003594	0.50555	-0.98407
1384	PGP(16:0/16:0)	1	MS2 matched	803.4908449	7.458733333	0.104423925	0.206258845	1.14576537247649	0.00087824	0.0021237	0.50628	-0.982
258	Fumonisin La4	1	MS2 matched	689.3741914	4.150908333	0.031077385	0.061377355	1.22897189330293	0.00011455	0.00034609	0.50633	-0.98184
1551	Valinopine	0.765515825	MS2 matched	248.1136191	4.07	0.0777180266666667	0.153064356666667	1.37915760031746	7.7981e-12	6.3616e-10	0.50775	-0.97782
642	2-(2-Methylpropyl)thiazole	0.808009533	MS2 matched	142.0677959	3.5112	0.0325919983333333	0.064114215	1.35247989325666	5.6591e-08	4.9279e-07	0.50834	-0.97613
482	Roxithromycin	1	MS2 matched	871.4984257	10.55748333	0.0215416666666667	0.042321635	1.31242620074602	2.6397e-06	1.3114e-05	0.509	-0.97427
1204	Maculine	1	MS2 matched	244.0599415	3.688183333	0.126801183333333	0.24803245	1.35443657627582	3.7675e-08	3.5826e-07	0.51123	-0.96796
208	DGDG 32:8	1	MS2 matched	935.5065294	4.660966667	0.0354366033333333	0.0691888116666667	1.1828515450703	0.00042347	0.0011032	0.51217	-0.9653
739	5-Chloro-6-methoxy-2(3H)-benzoxazolone	0.797709924	MS2 matched	200.0170426	3.181233333	1.71823804966667	3.35025474366667	1.12642106970961	0.0012263	0.002837	0.51287	-0.96334
670	2-Aminoflubendazole	0.93755371	MS2 matched	256.0798342	3.868283333	5.97325733333333	11.6166946666667	1.36953998671867	1.4519e-09	2.9227e-08	0.5142	-0.95961
773	"9,12-Octadecadiynoic Acid"	0.871339674	MS2 matched	277.2152597	4.617866667	0.918878566666667	1.78452668333333	1.37289694177989	2.9929e-10	8.2283e-09	0.51491	-0.9576
558	"(2R,6R)-6-[(3R,10S,12S,13R,17R)-3-(2-carboxyacetyl)oxy-12-hydroxy-4,4,10,13,14-pentamethyl-2,3,5,6,7,11,12,15,16,17-decahydro-1H-cyclopenta[a]phenanthren-17-yl]-2-methyl-3-methylideneheptanoic acid"	1	MS2 matched	590.404949	6.4756	0.0171878143333333	0.0331874203333333	1.23077284423423	0.00011359	0.00034389	0.5179	-0.94925
803	Amlodipine	1	MS2 matched	409.1503495	2.480933333	0.00896959866666667	0.017303122	1.22184941826665	0.00013565	0.00040511	0.51838	-0.94792
287	Hebevinoside XII	1	MS2 matched	793.4814689	5.444183333	0.0894632833333334	0.171992121666667	1.36198384640626	7.3382e-09	1.0247e-07	0.52016	-0.94297
1207	Maraviroc	1	MS2 matched	1027.65233	7.411766667	0.0916088866666667	0.175093861666667	1.30145316721106	4.905e-06	2.2101e-05	0.5232	-0.93457
617	17beta-Hydroxyestr-4-en-3-one cyclopentanepropionate	1	MS2 matched	399.2864791	7.938116667	0.0403909166666667	0.0771564883333333	1.11489962604395	0.0016227	0.0036347	0.52349	-0.93376
199	Desglucodesrhamnoparillin	1	MS2 matched	739.425154	7.242983333	0.179054616666667	0.3418171	1.21737433032344	0.00017419	0.00050466	0.52383	-0.93282
1335	PA(18:4/22:6)	1	MS2 matched	741.4549156	5.45855	0.0567797266666667	0.108387236666667	1.16097575307328	0.00062681	0.0015696	0.52386	-0.93275
1251	MGDG(18:3/18:4)	1	MS2 matched	773.518975	6.845283333	0.08524804	0.162473325	1.36610863132559	3.271e-09	5.6334e-08	0.52469	-0.93046
826	Asp-phe	0.966049038	MS2 matched	281.1128938	2.61375	0.04166252	0.07900589	1.32869390012574	7.2957e-07	4.315e-06	0.52733	-0.92321
922	Cucurbitaxanthin A	1	MS2 matched	585.4294673	5.79185	0.0325153383333333	0.06143824	1.11339209011011	0.001709	0.0038002	0.52924	-0.91802
546	(20R)-24-Hydroxy-19-norgeminivitamin D3	1	MS2 matched	507.4035455	9.765416667	0.0794527133333333	0.149238818333333	1.34758887136672	1.2397e-07	9.8034e-07	0.53239	-0.90945
1482	SM d31:4	1	MS2 matched	655.4892401	9.900366667	0.045773785	0.0857139783333333	1.18682891793575	0.00039428	0.0010426	0.53403	-0.90501
722	4-Hydroxy-1-(3-pyridinyl)-1-butanone	1	MS2 matched	166.0860176	3.5957	0.01441517	0.0269506916666667	1.29412102627638	7.9525e-06	3.3863e-05	0.53487	-0.90273
727	"5-(2-Carboxyethyl)-4,6-dihydroxypicolinate"	1	MS2 matched	228.0485431	3.5112	0.157906033333333	0.293557833333333	1.35359301004321	4.0972e-08	3.8252e-07	0.5379	-0.89458
298	Isocitric acid	0.782034085	MS2 matched	173.0087683	1.052366667	0.2265082	0.420354366666667	1.36753500706443	2.2557e-09	4.1133e-08	0.53885	-0.89204
740	5-Deoxy-5-fluoroadenosine	1	MS2 matched	270.0953369	4.069766667	0.0361933183333333	0.0671206083333333	1.36493999701181	3.774e-09	6.2768e-08	0.53923	-0.89103
487	Schidigerasaponin D5	1	MS2 matched	739.4245623	6.3029	0.1801273	0.332350466666667	1.12780989905879	0.0012607	0.0029078	0.54198	-0.88369
104	"6-[[(3S,6aR,6bS,8aR,9R,12aS,14bR)-9-hydroxy-4,4,6a,6b,8a,11,11,14b-octamethyl-1,2,3,4a,5,6,7,8,9,10,12,12a,14,14a-tetradecahydropicen-3-yl]oxy]-5-[4,5-dihydroxy-6-(hydroxymethyl)-3-(3,4,5-trihydroxy-6-methyloxan-2-yl)oxyoxan-2-yl]oxy-3,4-dihydroxyoxane-2-carboxylic acid"	1	MS2 matched	925.5266159	3.723766667	0.022367055	0.0411822916666667	1.30395845257875	4.5528e-06	2.0712e-05	0.54312	-0.88065
113	8-Oxo-dGDP	1	MS2 matched	442.0098128	1.040833333	0.0278565583333333	0.0512604416666667	1.21900746708908	0.0001608	0.00047027	0.54343	-0.87983
1385	PGP(16:0/16:1)	1	MS2 matched	801.4753566	5.46795	0.201803033333333	0.36956505	1.22912114603384	0.00010681	0.00032628	0.54606	-0.87288
1372	PG(13:0/20:5)	1	MS2 matched	727.4585072	5.773116667	0.3293887	0.602769833333333	1.20710209172402	0.00021227	0.0006056	0.54646	-0.87182
1154	Juglone	1	MS2 matched	175.0389505	3.0583	0.0469874133333333	0.0859074016666667	1.36011862144959	1.1163e-08	1.3624e-07	0.54695	-0.87051
393	PA 38:7	1	MS2 matched	717.4410672	10.614825	0.02924753	0.0534077883333333	1.1733528028876	0.00052077	0.0013298	0.54763	-0.86874
550	"(22S)-Acetoxy-3alpha,15alpha-dihydroxylanosta-7,9(11),24-trien-26-oic acid"	0.997956861	MS2 matched	529.3521473	4.570233333	0.0709307916666667	0.129462206666667	1.35677892420358	2.0847e-08	2.2285e-07	0.54789	-0.86805
301	Isonuatigenin 3-[rhamnosyl-(1->2)-glucoside]	1	MS2 matched	737.4107578	7.5156	0.0522789666666667	0.0953450966666667	1.19859996017478	0.00027804	0.00076276	0.54831	-0.86693
1071	Fosinopril	1	MS2 matched	563.3068197	3.239116667	0.0559083633333333	0.10165232	1.12444470513039	0.0012669	0.0029178	0.55	-0.86251
1361	"PE-Cer(d16:2(4E,6E)/16:0(2OH))"	0.945720637	MS2 matched	647.4837835	9.75985	0.76825965	1.39663758333333	1.20559953499547	0.00022953	0.000646	0.55008	-0.86229
1454	Ramipril glucuronide	0.963357124	MS2 matched	593.274662	7.423066667	10.569062	19.2081565	1.36645063485914	3.8066e-09	6.2768e-08	0.55024	-0.86187
1515	Thalidomide	1	MS2 matched	259.0796874	3.866291667	0.06649683	0.120824781666667	1.16805582968299	0.00053854	0.0013684	0.55036	-0.86156
1226	Methylcarbamyl PAF C-8	1	MS2 matched	427.2665714	3.42475	0.0190312683333333	0.03449929	1.17654863679887	0.00047549	0.0012263	0.55164	-0.8582
161	Benzoylmalic acid	0.852343855	MS2 matched	237.0399082	3.155416667	0.476899466666667	0.86231125	1.3579098091616	2.5064e-08	2.5899e-07	0.55305	-0.85452
978	DGDG 31:6	0.769090909	MS2 matched	889.4939929	10.57454167	0.0601405616666667	0.108222985	1.36404902712787	6.2302e-09	9.2853e-08	0.55571	-0.8476
430	PG(16:0/0:0)[U]	1	MS2 matched	483.2645456	6.943141667	0.150099483333333	0.267733483333333	1.18672132737834	0.00033668	0.00090286	0.56063	-0.83488
1503	Sulforaphane	0.732011445	MS2 matched	178.0344844	3.1818	6.50987966666667	11.5798175	1.3388720309943	2.5651e-07	1.8182e-06	0.56217	-0.83091
531	(+)-Atherospermoline	0.948668918	MS2 matched	595.2804853	7.423816667	0.904487533333333	1.60429863333333	1.36279466977047	9.7003e-09	1.2324e-07	0.56379	-0.82677
341	Malonaldehyde	1	MS2 matched	71.01272569	1.0615	0.1307072	0.230750633333333	1.33023021116145	8.0373e-07	4.6484e-06	0.56644	-0.82
566	"(3R,4aR,6R,6aS,6bS,7aR,9S,9aR,10R,11aR,11bS,12S,14R)-10,14-bis(acetyloxy)-9-(3-furanyl)decahydro-3,6,12-trihydroxy-4,6a,9a-trimethyl-3H-4,11b-Propano-1H-oxireno[1,5]cyclopenta[1,2:5,6]naphtho[1,2-c]pyran-11(9H)-one"	1	MS2 matched	557.2354596	3.344841667	0.0645014333333333	0.113835975	1.3044243746154	5.0756e-06	2.2804e-05	0.56662	-0.81955
193	D-(+)-Malic acid	0.96840923	MS2 matched	115.0026678	1.348966667	2.23449666666667	3.942252	1.36073086979658	1.1999e-08	1.4101e-07	0.56681	-0.81907
1191	L-Serine O-sulfate	1	MS2 matched	186.0011582	3.019383333	0.0588553683333333	0.10352683	1.36219665312819	7.6272e-09	1.0462e-07	0.5685	-0.81476
1172	Leucomycin A8	0.708276798	MS2 matched	786.4315236	6.38325	0.0672955216666667	0.118362881666667	1.28528604402036	1.1849e-05	4.8846e-05	0.56855	-0.81463
1389	PGP(16:1/18:2)	1	MS2 matched	825.4749682	5.989966667	0.228349266666667	0.40160815	1.31911845613672	1.503e-06	8.0331e-06	0.56859	-0.81455
645	2-(chloromethyl)-Pyrimidine (hydrochloride)	1	MS2 matched	129.0173816	1.066916667	0.0380587066666667	0.0669062316666667	1.31470813598366	2.5977e-06	1.2967e-05	0.56884	-0.81391
394	PA 38:8	1	MS2 matched	715.4265138	10.58263333	0.0246893466666667	0.04336501	1.01864980594602	0.0063815	0.012442	0.56934	-0.81264
1362	Pectenotoxin 2	1	MS2 matched	859.4821145	5.131616667	0.0832222816666667	0.146167306666667	1.09521523930096	0.0021732	0.0047045	0.56936	-0.81258
782	Aeruginopeptin 917S-C	1	MS2 matched	1023.549014	4.006275	0.0808623883333333	0.141816576666667	1.26930040545012	2.738e-05	9.9243e-05	0.57019	-0.81049
1483	SM d31:5	1	MS2 matched	653.4734856	10.15178333	0.25981345	0.453975283333333	1.01519394036033	0.0070206	0.013535	0.57231	-0.80514
429	PG 44:12	1	MS2 matched	865.5057893	9.766716667	0.044786375	0.07821569	1.00298926690927	0.007609	0.014489	0.5726	-0.8044
36	13(S)-HOT	0.890008245	MS2 matched	293.2120921	4.9399	0.1998255	0.345392583333333	1.30421388573043	4.3176e-06	1.9741e-05	0.57855	-0.7895
1177	Leu-Pro	0.88177549	MS2 matched	229.154434	2.548633333	0.175022283333333	0.301943566666667	1.3716506681987	5.084e-10	1.2313e-08	0.57965	-0.78674
204	DGDG 28:6	0.811578947	MS2 matched	883.4603373	5.849283333	0.111840948333333	0.192220723333333	1.27101453377363	2.7404e-05	9.9243e-05	0.58184	-0.78132
385	Oxyphencyclimine	1	MS2 matched	343.2121492	3.652933333	0.025941205	0.0445536433333333	1.1322288217901	0.0011262	0.0026368	0.58225	-0.7803
138	alpha-Amylcinnamaldehyde	0.744150847	MS2 matched	201.1245189	2.473791667	0.071548005	0.122326556666667	1.35677044841746	2.4904e-08	2.5899e-07	0.58489	-0.77375
185	Citric acid	0.8506113	MS2 matched	191.019775	1.049416667	4.15555416666667	7.09377133333333	1.33732335513924	3.2607e-07	2.1879e-06	0.5858	-0.77151
411	Pentosidine	0.773137315	MS2 matched	377.1949759	4.6379	0.13646765	0.23277475	1.36254594820383	7.9789e-09	1.0754e-07	0.58626	-0.77038
20	"[(2R,3S,4S,5R,6R)-6-[1,7-bis(3,4-dihydroxyphenyl)-5-oxoheptan-3-yl]oxy-3,4,5-trihydroxyoxan-2-yl]methyl (E)-3-(3,4-dimethoxyphenyl)prop-2-enoate"	0.763676149	MS2 matched	697.2574513	4.527216667	0.0662057666666667	0.112759426666667	1.18885619123236	0.0003288	0.0008848	0.58714	-0.76822
897	Chlorophyll c	1	MS2 matched	589.2438397	7.339933333	0.151038683333333	0.257058333333333	1.35977519002635	1.506e-08	1.6915e-07	0.58757	-0.76718
1562	WIN I(S)	1	MS2 matched	357.2271857	3.342916667	0.0620162216666667	0.105377743333333	1.17066877315628	0.00053371	0.0013606	0.58851	-0.76485
644	2-(9R-(tricosanoyloxy)-3-methyl-2Z-decenoyloxy)-ethanesulfonic acid	0.955379234	MS2 matched	645.4682709	9.385975	1.86750783333333	3.1501945	1.25872807791964	4.4725e-05	0.00015405	0.59282	-0.75433
1190	L-Phosphinothricin	1	MS2 matched	182.0603619	2.651333333	0.0489771083333333	0.08257353	1.34231992744021	1.7106e-07	1.2809e-06	0.59313	-0.75357
667	28-Galloylglucosylpomolate 3-arabinoside	1	MS2 matched	919.4672104	4.5134	0.1683084	0.283542933333333	1.24659408049167	6.332e-05	0.00021016	0.59359	-0.75246
379	N-Jasmonoylisoleucine	0.890717152	MS2 matched	322.2032417	3.811416667	0.03335105	0.0561072266666667	1.36292219454341	7.5828e-09	1.0462e-07	0.59442	-0.75045
191	Cyclizine	0.831125334	MS2 matched	265.1806441	4.13715	0.203886766666667	0.342029033333333	1.35587677915561	2.7503e-08	2.7863e-07	0.59611	-0.74635
174	Capsicum annuum Fluorescent chlorophyll catabolite	1	MS2 matched	627.2735637	3.114416667	0.0756933066666667	0.126885051666667	1.22069350529217	0.00014703	0.00043409	0.59655	-0.74528
419	PG 28:6	1	MS2 matched	653.3517787	6.56485	0.0554461766666667	0.09294062	1.33146859198542	5.687e-07	3.4841e-06	0.59658	-0.74522
445	PI 31:4	1	MS2 matched	787.4435693	10.56818333	0.01927666	0.0322936683333333	1.13743705960616	0.0010087	0.0023981	0.59692	-0.7444
1359	PE(18:4/P-18:1)	0.918821356	MS2 matched	722.5037529	5.76075	0.339107066666667	0.562602766666667	1.36009178853979	1.2156e-08	1.4167e-07	0.60275	-0.73038
1519	Thr-Leu	0.798599742	MS2 matched	233.1490487	2.477933333	0.127188216666667	0.209551866666667	1.36193176432686	6.417e-09	9.3659e-08	0.60695	-0.72034
533	(+/-)-Abscisic acid	1	MS2 matched	551.2643127	6.760966667	0.146669566666667	0.24155235	1.35822615154455	1.8368e-08	2.0039e-07	0.6072	-0.71977
2	(+/-)13-HODE	1	MS2 matched	295.2196974	4.614016667	0.04084383	0.067233155	1.11166856806429	0.0016695	0.0037263	0.6075	-0.71905
1439	PS 37:10	1	MS2 matched	808.4130465	6.382025	0.019385105	0.0318226766666667	1.27683502869386	2.0875e-05	7.918e-05	0.60916	-0.71511
463	pinostrobin	1	MS2 matched	269.1300495	4.149566667	0.044382565	0.07285097	1.3313384974924	6.9406e-07	4.1697e-06	0.60922	-0.71496
593	"11beta,17alpha,21-Trihydroxypregnenolone"	1	MS2 matched	365.231384	3.139583333	0.0717333416666667	0.117634971666667	1.05444423807766	0.0041069	0.0083637	0.6098	-0.7136
823	Asn Phe	0.893871914	MS2 matched	280.1289766	2.551016667	0.0414351416666667	0.06777175	1.36245315167249	7.9734e-09	1.0754e-07	0.61139	-0.70983
611	17-alpha-Hydroxyprogesterone	1	MS2 matched	661.4436941	9.802266667	0.0469812516666667	0.0766793533333333	1.33937641257819	3.4045e-07	2.2551e-06	0.6127	-0.70675
933	Cytosine	0.997029261	MS2 matched	112.0516988	0.884166667	0.053422735	0.0870861333333333	1.29452957217686	7.1419e-06	3.0921e-05	0.61345	-0.70499
146	Asparaginyl-Leucine	0.762831987	MS2 matched	244.1301709	2.436833333	0.084870015	0.138163985	1.3299293144614	6.7338e-07	4.0931e-06	0.61427	-0.70305
735	5a-Androstan-17beta-ol-3-one	0.962191874	MS2 matched	291.2315703	5.747133333	0.128301816666667	0.208699066666667	1.31928562083135	1.4987e-06	8.0331e-06	0.61477	-0.70188
810	Annohexocin	1	MS2 matched	629.4721279	10.15738333	0.68074415	1.10485826666667	1.04117446289102	0.0050737	0.010143	0.61614	-0.69868
649	"2,3-Cyclic CMP"	1	MS2 matched	306.0490332	0.852666667	0.0362006166666667	0.0585638416666667	1.28750747440854	1.1901e-05	4.893e-05	0.61814	-0.694
981	DGDG 34:2	0.72317886	MS2 matched	934.6452807	10.50025	0.07352026	0.118854495	1.05918558573085	0.0038656	0.0079466	0.61857	-0.69298
979	DGDG 31:7	1	MS2 matched	887.4790899	10.579	0.07304685	0.117427636666667	1.31103602102007	3.1544e-06	1.5044e-05	0.62206	-0.68488
1526	Treosulfan	1	MS2 matched	279.0189493	0.94815	0.0657082733333333	0.10545872	1.34128792878075	2.1075e-07	1.5193e-06	0.62307	-0.68253
1518	Threoninyl-Phenylalanine	0.985002882	MS2 matched	267.13368	2.5944	0.05323632	0.0852207866666667	1.34910636661832	7.509e-08	6.3255e-07	0.62469	-0.67879
1211	Medicoside C	1	MS2 matched	899.4987215	6.167333333	0.06530487	0.10440804	1.00766192320639	0.0073083	0.014002	0.62548	-0.67697
506	Succinic acid	0.996906382	MS2 matched	117.0184822	1.368041667	0.4053687	0.64720005	1.26273770611387	4.0207e-05	0.00013973	0.62634	-0.67498
682	3-(m-Aminophenyl)-2-(p-methoxyphenyl)acrylonitrile	1	MS2 matched	251.1251963	3.633916667	0.080901935	0.12823913	1.24410190102498	6.6115e-05	0.00021804	0.63087	-0.66459
565	(3R)-beta-Leucine	1	MS2 matched	132.1011439	2.4738	0.0361117216666667	0.0571673333333333	1.31615629514882	1.8627e-06	9.4971e-06	0.63168	-0.66272
604	"13H-Dibenzo[a,g]fluorene"	1	MS2 matched	267.1200728	3.4973	0.0943129616666667	0.149241468333333	1.24541299314455	6.4034e-05	0.00021208	0.63195	-0.66212
1196	L-Urobilin	0.85458613	MS2 matched	595.3587771	6.475741667	0.180900966666667	0.28467265	1.32575168444886	9.4426e-07	5.3612e-06	0.63547	-0.6541
368	Muramic acid	1	MS2 matched	251.1037199	2.5332	0.0422401333333333	0.066468525	1.31563889300314	2.1349e-06	1.0814e-05	0.63549	-0.65406
1294	N-Hydroxypentobarbital	1	MS2 matched	243.1337294	2.493416667	0.1566035	0.246222333333333	1.35626599178879	2.2202e-08	2.3411e-07	0.63602	-0.65285
1428	Prednisolone	0.75923913	MS2 matched	743.3885778	6.963033333	0.35121095	0.551882733333333	1.26352331477763	4.0195e-05	0.00013973	0.63639	-0.65202
1485	Sojagol	1	MS2 matched	337.107658	3.22035	0.03634981	0.05710714	1.12097107670122	0.0014027	0.0032116	0.63652	-0.65172
1008	Digitoxin	1	MS2 matched	787.429151	4.5247	0.0408947016666667	0.0639326	1.11734430630959	0.0015214	0.0034477	0.63965	-0.64464
410	PE 40:10	1	MS2 matched	782.4671017	5.92895	0.0520801666666667	0.0813625083333333	1.11185850662052	0.0015946	0.0035874	0.6401	-0.64363
489	Serylleucine	0.933648718	MS2 matched	217.1193399	2.431083333	0.127910566666667	0.19973115	1.17967569708259	0.0004287	0.0011112	0.64041	-0.64292
623	1-Acetoxypinoresinol	1	MS2 matched	417.1513616	3.499366667	0.043135025	0.0672205633333333	1.26941610584359	2.8235e-05	0.00010202	0.64169	-0.64004
1175	Leukotriene F4	1	MS2 matched	569.2921567	3.513783333	0.139603616666667	0.216953016666667	1.13505930164296	0.00099749	0.0023786	0.64347	-0.63605
105	6-Sialyl-N-acetyllactosamine	0.942268389	MS2 matched	673.2216094	4.672816667	0.022547755	0.0349878116666667	1.09186912089467	0.0023493	0.0050575	0.64445	-0.63387
273	GlcNAcbeta1-3Galbeta1-4Glcbeta-Sp	1	MS2 matched	613.2248472	2.9745	0.0384299083333333	0.0595376	1.13163530376946	0.0011621	0.0027045	0.64547	-0.63157
832	Avermectin B1b	1	MS2 matched	859.4804266	5.479466667	0.065230565	0.100509466666667	1.23892403494231	8.5309e-05	0.00026817	0.649	-0.62371
1101	Gly-Phe	0.735332985	MS2 matched	223.107393	2.574416667	0.0230502066666667	0.0354993316666667	1.29442529439491	8.4925e-06	3.5673e-05	0.64931	-0.62301
863	Brucine	1	MS2 matched	395.2038331	3.284808333	0.107227691666667	0.16506198	1.29493041321523	8.4803e-06	3.5673e-05	0.64962	-0.62233
1552	Valyl-Valine	1	MS2 matched	217.1546651	2.125266667	0.0371984566666667	0.0569800216666667	1.18093411371866	0.0003999	0.0010524	0.65283	-0.61521
1315	Omethoate	0.861832061	MS2 matched	214.032493	3.343616667	0.40903805	0.626327666666667	1.36086874920788	1.2009e-08	1.4101e-07	0.65307	-0.61468
235	Dl-Lactic acid	1	MS2 matched	89.02375405	0.96185	0.0838073916666667	0.127310618333333	1.13599405991532	0.0011138	0.0026118	0.65829	-0.6032
1006	Dienogest	1	MS2 matched	312.1966828	4.883633333	0.0178519166666667	0.0270670683333333	1.05265967669341	0.0041117	0.0083637	0.65954	-0.60046
756	"7,8-Didehydroastaxanthin"	1	MS2 matched	595.3809318	5.845525	0.364809966666667	0.552690666666667	1.27398573616968	2.1682e-05	8.1569e-05	0.66006	-0.59933
654	2-[2-[(2-acetamido-4-methylpentanoyl)amino]propanoylamino]-3-hydroxypropanoic acid	1	MS2 matched	332.1807832	2.576633333	0.0215428266666667	0.03263679	1.25159487516645	5.1982e-05	0.00017592	0.66008	-0.59929
1452	Quinoline	0.89419479	MS2 matched	130.0641741	3.157466667	0.497813916666667	0.7531778	1.1829770702408	0.00039019	0.0010356	0.66095	-0.59738
1547	Uridine	0.806633024	MS2 matched	245.0767772	1.078525	0.156502666666667	0.236755783333333	1.27004344686139	2.4811e-05	9.1372e-05	0.66103	-0.59721
1181	L-Leucine	0.702236672	MS2 matched	132.1010819	1.077808333	0.3995837	0.602419316666667	1.3396576047234	2.94e-07	2.0253e-06	0.6633	-0.59227
164	beta-L-Aspartylhydroxamate	1	MS2 matched	147.0445362	2.356083333	0.0378184866666667	0.0567869266666667	1.34285455954381	1.6921e-07	1.2732e-06	0.66597	-0.58647
1371	PG(12:0/16:1)	0.935197481	MS2 matched	665.4378661	7.485033333	0.338514133333333	0.508031133333333	1.35886229662385	1.5232e-08	1.6985e-07	0.66633	-0.5857
89	4-Hydroxy-3-Methoxybenzyl alkohol	0.805459377	MS2 matched	135.0451891	2.7303	0.0581153333333333	0.03869289	1.24624718987875	7.2945e-05	0.00023753	1.502	0.58685
210	DGDG 33:8	1	MS2 matched	935.5088085	4.975066667	0.0717203016666667	0.0476819283333333	1.1713109254642	0.00054532	0.0013834	1.5041	0.58894
578	"(E,E)-4,4-Bi(N-4-hydroxycinnamoylserotonin)"	1	MS2 matched	643.2513351	7.786066667	0.689235316666667	0.45760255	1.17376463135607	0.00051639	0.0013208	1.5062	0.5909
225	DGDG 44:11	1	MS2 matched	1083.629078	7.632816667	0.097145415	0.0644704866666667	1.0962043167666	0.0019996	0.0043652	1.5068	0.59151
329	LPS 18:2	0.996927358	MS2 matched	520.2695013	4.850791667	0.229809033333333	0.151988283333333	1.31600817819322	2.2446e-06	1.1333e-05	1.512	0.59648
101	5-Formylsalicylic acid	0.810413735	MS2 matched	165.0188373	3.039941667	0.344786233333333	0.227647666666667	1.33735631683705	3.3218e-07	2.2098e-06	1.5146	0.5989
1057	Farnesylacetone	0.946730835	MS2 matched	263.2368211	7.029066667	0.3767768	0.248268783333333	1.03578858843837	0.0052992	0.01053	1.5176	0.60181
1336	PA(20:2/20:5)	1	MS2 matched	747.5041122	8.793941667	0.162802451666667	0.10705911	1.06985978009854	0.0032322	0.0067428	1.5207	0.60471
1349	PC(18:3/0:0)[U]	0.90068264	MS2 matched	518.3211621	4.982616667	0.20445215	0.134416933333333	1.16423999011803	0.00064575	0.0016066	1.521	0.60505
1447	Pyridaben	0.992410532	MS2 matched	365.1448475	6.6226	0.05031977	0.0330209383333333	1.27172536446512	2.7081e-05	9.8767e-05	1.5239	0.60774
326	LPG 18:3	0.733865082	MS2 matched	505.25961	5.759383333	0.948164233333333	0.620906383333333	1.33961044096902	3.4193e-07	2.2553e-06	1.5271	0.61076
123	Ac2PIM1 32:1	1	MS2 matched	969.5531253	6.446708333	0.078250185	0.051040425	1.04714258591263	0.0044803	0.0090422	1.5331	0.61645
3	(+/-)-Jasmonic acid	0.959114755	MS2 matched	209.1183001	3.607175	0.155854925	0.10150317	1.272473503605	2.5122e-05	9.1982e-05	1.5355	0.61868
1393	phenylethylamide 331	1	MS2 matched	332.2922948	8.029133333	0.157303576666667	0.102254365	1.2825055190339	1.5712e-05	6.184e-05	1.5384	0.62139
243	E-64d	0.999018104	MS2 matched	341.1991323	3.762016667	0.12371495	0.0802907033333333	1.25662644346713	5.0469e-05	0.00017117	1.5408	0.62372
247	FAHFA 22:2	1	MS2 matched	365.2710241	5.712	0.0765367283333333	0.0496205683333333	1.30776065389067	4.5566e-06	2.0712e-05	1.5424	0.62521
1417	PI(22:6/22:4)	1	MS2 matched	959.5682868	8.622033333	15.8289723333333	10.2559008333333	1.35337586008481	4.3703e-08	3.9846e-07	1.5434	0.62611
817	Argiotoxin 636	0.901960784	MS2 matched	637.4085102	7.458391667	0.0999468866666667	0.0647547983333333	1.08922605332478	0.0025898	0.005499	1.5435	0.62617
1337	PA(20:2/22:6)	1	MS2 matched	773.5156201	9.874316667	0.556015016666667	0.358806816666667	1.16807336966231	0.00058721	0.0014752	1.5496	0.63192
1535	Trunkamide A	1	MS2 matched	860.4434111	5.57095	0.036396425	0.0232402183333333	1.11164906210937	0.0017521	0.0038846	1.5661	0.64717
1380	PG(22:4/0:0)	1	MS2 matched	561.3237368	2.973025	0.0939597683333333	0.059983135	1.11719687213613	0.0014991	0.0034071	1.5664	0.64749
701	3-Hydroxy-L-tyrosyl-AMP	1	MS2 matched	527.1365942	2.752466667	0.0441749766666667	0.0281655333333333	1.26349286070657	3.5152e-05	0.00012468	1.5684	0.6493
522	Veranisatin B	0.840035746	MS2 matched	355.1043812	2.977466667	0.19915215	0.12697315	1.30014892271515	5.9507e-06	2.6203e-05	1.5685	0.64935
1176	Leupeptin	1	MS2 matched	427.3021942	6.46415	0.131365693333333	0.0834101133333333	1.28468074045147	1.4972e-05	5.9503e-05	1.5749	0.65529
1127	Hoduloside VI	0.790175823	MS2 matched	785.4596416	8.7973	0.46573465	0.294923433333333	1.35097626786724	6.9043e-08	5.8479e-07	1.5792	0.65917
452	PI 36:6	1	MS2 matched	853.4868694	10.55748333	0.187781333333333	0.11807595	1.3105070439567	3.3365e-06	1.5815e-05	1.5903	0.66934
53	"2,4-Dihydroxy-2-biphenylcarboxylic acid"	1	MS2 matched	229.0512344	3.320616667	0.0607894233333333	0.03811603	1.27803955551642	1.8718e-05	7.1993e-05	1.5949	0.67342
1180	Linoleoyl ethanolamide	1	MS2 matched	324.2895051	5.8883	0.0837879883333333	0.0525216666666667	1.33879707236922	2.8429e-07	1.9849e-06	1.5953	0.67383
1429	Premithramycin A2	0.808934626	MS2 matched	675.2301438	4.95305	0.167586223333333	0.10467328	1.30820611037704	3.748e-06	1.7394e-05	1.601	0.67901
552	"(2aS,5aR,7R,8aR)-6-Hydroxy-6-[2-(2-hydroxy-5-oxo-2,5-dihydro-3-furanyl)ethyl]-2a,5a,7-trimethyldecahydro-2H-naphtho[1,8-bc]furan-2-one"	0.756073858	MS2 matched	365.1911466	2.41925	0.0869751466666667	0.0543153033333333	1.31419227873502	2.8667e-06	1.4017e-05	1.6013	0.67924
217	DGDG 38:7	0.795601878	MS2 matched	1007.588503	6.085908333	0.181516621666667	0.113266011666667	1.03236428262316	0.0056077	0.011101	1.6026	0.68039
422	PG 31:3	1	MS2 matched	701.4467015	10.56755	0.0278688566666667	0.01737293	1.0585239417652	0.0039016	0.0079993	1.6042	0.68181
612	17beta-(1H-Imidazol-4-yl)androst-5-en-3beta-ol	1	MS2 matched	341.2662479	6.321283333	0.0939854	0.0585499116666667	1.3111530883609	2.98e-06	1.4434e-05	1.6052	0.68277
1353	PE 37:6	1	MS2 matched	772.4933493	8.797183333	0.385155033333333	0.23984275	1.34987001902601	9.2164e-08	7.5987e-07	1.6059	0.68335
71	"3,6-Epoxy-5,5,6,6-tetrahydro-b,b-carotene-3,5,5,6-tetrol"	0.982844887	MS2 matched	617.4253303	4.603908333	0.103752271666667	0.0641301333333333	1.04843506188024	0.0043801	0.0088872	1.6178	0.69407
590	"10beta-12,13-Dinor-8-oxo-6-eremophilen-11-al"	0.763277247	MS2 matched	207.1376718	2.860933333	0.33267165	0.20510495	1.31362169995819	2.6017e-06	1.2967e-05	1.622	0.69774
695	3-Carbamoyl-2-phenylpropionic acid	0.815646095	MS2 matched	210.075613	2.22905	0.125424021666667	0.0771487083333333	1.17338085698195	0.00054964	0.0013898	1.6257	0.7011
364	Mitoxantrone	1	MS2 matched	443.1947182	2.9442	0.0894157616666666	0.0548039466666667	1.20226787880357	0.00026965	0.00074369	1.6316	0.70625
1268	"N-(1,1-dimethyl-2-hydroxy-ethyl) arachidonoyl amine"	1	MS2 matched	376.3178116	7.197891667	0.443748083333333	0.2719413	1.11355676020636	0.0016706	0.0037263	1.6318	0.70645
1465	Rutin	0.80566455	MS2 matched	633.142562	2.717583333	0.218395916666667	0.131695166666667	1.34943400338513	1.0336e-07	8.3877e-07	1.6583	0.72974
1462	roseoside	0.882295262	MS2 matched	387.2001105	2.844933333	0.357575883333333	0.21403545	1.31228624653308	2.7637e-06	1.3621e-05	1.6706	0.7404
1540	Tyr-Gly-OH	1	MS2 matched	361.1100012	2.608908333	0.02855533	0.0170727866666667	1.16257514075969	0.00063042	0.001576	1.6726	0.74206
813	Arachidonoylmorpholine	1	MS2 matched	374.3023098	6.490958333	0.5003123	0.298049133333333	1.31788682201171	1.7461e-06	9.1432e-06	1.6786	0.74728
970	DG(18:4/17:2/0:0)[iso2]	1	MS2 matched	599.4635971	10.488	0.115643611666667	0.0685998883333333	1.1943060238011	0.00029831	0.00080836	1.6858	0.75341
1506	TAG 36:6	1	MS2 matched	649.4431291	8.954466667	0.91751205	0.54146115	1.15438516046473	0.00075986	0.0018754	1.6945	0.76087
734	"5a,11a-Dehydrooxytetracycline"	1	MS2 matched	459.1469427	3.226883333	0.11572148	0.0678149333333333	1.01767103572886	0.0065646	0.012751	1.7064	0.77098
408	PE 18:2e	1	MS2 matched	476.2800341	5.807383333	0.308148133333333	0.179790516666667	1.36340252491176	1.0212e-08	1.2868e-07	1.7139	0.77731
1267	Myricitrin	0.742851349	MS2 matched	465.0962415	3.113925	0.082279285	0.04788549	1.3565604126396	2.9941e-08	2.9559e-07	1.7183	0.78094
219	DGDG 40:11	1	MS2 matched	1041.58853	6.299316667	0.121294153333333	0.070543365	1.3003160983532	6.1482e-06	2.6996e-05	1.7194	0.78193
1039	Emopamil	1	MS2 matched	335.2578772	5.725416667	0.100766435	0.058416925	1.30329778633153	5.5852e-06	2.4948e-05	1.725	0.78656
140	alpha-Zearalanol	1	MS2 matched	321.172216	3.643125	0.0732426683333333	0.0423677566666667	1.09235521200269	0.0022574	0.0048733	1.7287	0.78972
714	4-[5-[[4-[5-[acetyl(hydroxy)amino]pentylamino]-4-oxobutanoyl]-hydroxyamino]pentylamino]-4-oxobutanoic acid	1	MS2 matched	478.2926556	4.479416667	0.429314916666667	0.2482828	1.24474204882236	7.5467e-05	0.00024218	1.7291	0.79005
1245	MGDG 34:4	1	MS2 matched	768.5608405	9.874516667	0.137483555	0.078893545	1.02225528025547	0.0059669	0.011737	1.7426	0.80128
339	Maclurin 3-C-(6-p-hydroxybenzoyl-glucoside)	1	MS2 matched	543.118757	4.780216667	0.0425868	0.0244155083333333	1.22396503435121	0.0001409	0.00041919	1.7443	0.80261
66	2S-Hydroxytetradecanoic acid	1	MS2 matched	243.1970253	5.391566667	0.0550865666666667	0.0315179233333333	1.32247456393572	1.7291e-06	9.085e-06	1.7478	0.80553
1125	Himbacine	1	MS2 matched	346.2712982	5.888483333	0.0463839483333333	0.0265298816666667	1.35082446141172	7.6224e-08	6.3863e-07	1.7484	0.80601
1254	Microsporin A	1	MS2 matched	513.3035314	4.8189	0.038375045	0.0218872033333333	1.31961180753194	1.8015e-06	9.3534e-06	1.7533	0.81008
245	Eriojaposide A	1	MS2 matched	501.2373302	3.3212	0.17329815	0.09845441	1.20796119511883	0.00021891	0.0006203	1.7602	0.81573
987	DGDG 41:10	0.91432374	MS2 matched	1021.58541	7.044041667	0.4229307	0.239989266666667	1.32983489465097	7.1048e-07	4.2519e-06	1.7623	0.81745
653	"2-[(6,7-Dimethoxy-1,2,3,4-tetrahydro-1-isoquinolinyl)methyl]-3-ethyl-9,10-dimethoxy-1,3,4,6,7,11b-hexahydro-2H-pyrido[2,1-a]isoquinoline 5-oxide"	1	MS2 matched	497.3102451	4.109216667	0.07695114	0.0435163566666667	1.34418260763058	2.1527e-07	1.5448e-06	1.7683	0.82238
290	Hexadecanoyl-hydroxy-sn-glycerophosphocholine (PUT)	0.995570317	MS2 matched	540.3332858	4.975066667	0.777115116666667	0.436949683333333	1.31330293657549	2.7488e-06	1.3612e-05	1.7785	0.83066
40	"14,19-Dihydroaspidospermatine"	1	MS2 matched	339.2166319	6.3714	0.04682795	0.0260535666666667	1.34141208945963	1.9273e-07	1.4158e-06	1.7974	0.84589
1500	Stearidonic acid	0.829604299	MS2 matched	277.2155651	5.2037	1.63480201666667	0.903315466666667	1.08617592266975	0.002512	0.0053556	1.8098	0.85581
1459	Rifamycin W	1	MS2 matched	678.2964881	3.124183333	0.0661135816666667	0.0365020933333333	1.31928669792408	1.8043e-06	9.3534e-06	1.8112	0.85697
709	4-(4-Hydroxyphenyl)-2-butanone O-[2-galloyl-6-cinnamoylglucoside]	1	MS2 matched	609.1990569	6.513933333	0.0210142616666667	0.0115959585	1.30364589683943	4.7497e-06	2.1526e-05	1.8122	0.85775
1291	Nevirapine	1	MS2 matched	267.1205193	2.97505	0.122119971666667	0.06736889	1.01515094664881	0.0067851	0.01313	1.8127	0.85814
495	Spinorphin	1	MS2 matched	875.4741916	5.108275	0.149169298333333	0.08226576	1.10406228337679	0.0018578	0.0040961	1.8133	0.85859
1165	L-Arginine	0.891746624	MS2 matched	175.1180022	0.792716667	0.310120516666667	0.170610333333333	1.31180798588372	3.1253e-06	1.4998e-05	1.8177	0.86212
1270	N-(2-Fluorenyl)acetamide	0.818633952	MS2 matched	224.1075491	2.6118	0.0177696161666667	0.0097503685	1.25600058187222	4.6615e-05	0.00015985	1.8225	0.86588
916	Coroglaucigenin-3-o-alpha-L-rhamnopyranoside	1	MS2 matched	537.3029434	4.661558333	0.179489693333333	0.0984238016666667	1.28000837377946	2.0389e-05	7.7649e-05	1.8236	0.86682
1401	Phylloquinone	1	MS2 matched	451.3562013	10.4711	0.089306835	0.048672985	1.26204712664465	3.4425e-05	0.00012241	1.8348	0.87565
1073	Fumonisin FP1	1	MS2 matched	801.4216636	10.58629167	0.0358887683333333	0.0195492716666667	1.32257152651555	1.4455e-06	7.7798e-06	1.8358	0.87642
1438	PS 30:8	1	MS2 matched	714.3283886	8.289508333	0.08309624	0.045106795	1.31287413456902	2.768e-06	1.3621e-05	1.8422	0.88144
1050	Esculentoside E	1	MS2 matched	651.3649482	7.066016667	0.0437001916666667	0.0236932833333333	1.10251989827772	0.0020921	0.0045545	1.8444	0.88316
16	(R)-10-Hydroxystearate	1	MS2 matched	299.2599724	5.605891667	0.0786141733333333	0.0425463433333333	1.13135094623015	0.0011334	0.0026479	1.8477	0.88575
262	Ganoderic acid H	0.869302747	MS2 matched	571.2924179	6.657766667	1.41492418333333	0.765298983333333	1.23779183441058	9.2085e-05	0.00028617	1.8489	0.88663
374	N-Acetyl-L-leucine	0.738691919	MS2 matched	172.0975547	2.9107	0.33877845	0.182803566666667	1.32253608983439	1.1592e-06	6.4536e-06	1.8532	0.89005
1402	PI(16:0/0:0)	0.775647776	MS2 matched	573.3031054	6.698316667	0.339122233333333	0.182424683333333	1.2117789248342	0.0001978	0.00056882	1.859	0.8945
847	beta-Linoleic acid	0.992309737	MS2 matched	281.247204	7.021066667	0.416509816666667	0.2234775	1.34864235508178	1.054e-07	8.5085e-07	1.8638	0.89822
963	DG(12:0/22:6/0:0)[iso2]	0.805980759	MS2 matched	585.4498648	7.9637	1.39667305	0.7483018	1.36369472491319	6.1668e-09	9.2802e-08	1.8665	0.9003
426	PG 33:7	1	MS2 matched	721.4152453	10.63426667	0.0605180633333333	0.0322698466666667	1.21647851761937	0.00017174	0.00049942	1.8754	0.90718
528	Zearalenone	1	MS2 matched	635.2755669	3.232841667	0.0904069966666667	0.0481509433333333	1.25481248334313	4.7249e-05	0.00016167	1.8776	0.90887
80	3-hydroxyhexadecanoic acid	0.969357844	MS2 matched	271.2287459	6.3714	0.212289816666667	0.112910416666667	1.30622990995156	3.7475e-06	1.7394e-05	1.8802	0.91086
743	"5-Megastigmen-7-yne-3,9-diol 9-glucoside"	0.841302201	MS2 matched	371.2061883	3.076816667	0.19028563	0.100912691666667	1.34335667234301	1.9879e-07	1.4534e-06	1.8856	0.91506
1062	Flecainide meta-O-dealkylated	1	MS2 matched	333.1516328	6.384083333	0.0433498166666667	0.0229564716666667	1.26188148909799	4.0164e-05	0.00013973	1.8883	0.91712
1422	Picrocrocin	1	MS2 matched	331.1731831	2.879116667	0.0628522	0.0330854233333333	1.20351350301232	0.00025524	0.000709	1.8997	0.92577
1440	PS 41:11	1	MS2 matched	862.4574631	6.4413	0.035008025	0.018387285	1.18018291643193	0.00042669	0.0011084	1.9039	0.92898
154	Azadirachtin A	1	MS2 matched	719.2637406	6.397791667	0.0347223516666667	0.0182228216666667	1.240732657955	8.0826e-05	0.00025567	1.9054	0.93012
46	"1-Hydroxy-2-(9Z,12Z,15Z-octadecatrienoyl)-sn-glycero-2-phosphocholine"	0.827651515	MS2 matched	564.3337945	4.559758333	0.254435	0.133495933333333	1.34644299692114	1.5563e-07	1.195e-06	1.9059	0.9305
794	alpha-Linolenoyl Ethanolamide	1	MS2 matched	322.2738241	5.337266667	0.0524555966666667	0.0274359183333333	1.35512452998754	4.783e-08	4.3102e-07	1.9119	0.93503
47	1-Oleoylglycerophosphoinositol	1	MS2 matched	597.3085584	6.855725	0.0584496733333333	0.0304071266666667	1.21591107217055	0.00016269	0.00047491	1.9222	0.94279
615	17beta-Hydroxy-2alpha-(methoxymethyl)-5alpha-androstan-3-one	0.944563552	MS2 matched	335.2578989	8.622333333	0.454650566666667	0.235830683333333	1.20197112645121	0.00022964	0.000646	1.9279	0.94701
850	beta-Snyderol	1	MS2 matched	301.1181702	3.277633333	0.104269726666667	0.0540546633333333	1.23585788049304	8.8649e-05	0.00027759	1.929	0.94783
383	Oleoside dimethyl ester	1	MS2 matched	417.1409371	2.576058333	0.040417795	0.0209439783333333	1.25255954366389	5.2747e-05	0.00017812	1.9298	0.94846
1445	Pulvomycin	0.726998492	MS2 matched	839.4542576	5.601183333	0.06527506	0.03349129	1.11120853259761	0.0017543	0.0038846	1.949	0.96275
119	Abscisic alcohol 11-glucoside	0.727797555	MS2 matched	411.2033637	3.175283333	0.707728683333333	0.362750433333333	1.37766884845917	3.9161e-11	1.8969e-09	1.951	0.96422
62	"2-Hydroxy-3,4,5,7,8-pentamethoxyflavone"	1	MS2 matched	387.1082484	3.4209	0.112389355	0.057540635	1.23490424725034	0.00010535	0.00032321	1.9532	0.96585
1568	"Zeatin riboside,trans-isomer"	1	MS2 matched	352.1598652	2.931616667	0.152519905	0.078026605	1.31007927783128	3.0743e-06	1.4845e-05	1.9547	0.96696
440	PI 19:3	1	MS2 matched	621.2769418	8.093833333	0.0305656916666667	0.0155833683333333	1.14576680572559	0.00089754	0.002167	1.9614	0.97191
1058	Fenoxaprop-ethyl	1	MS2 matched	362.0843131	2.420583333	0.0852293416666667	0.04294803	1.34181781328984	2.5689e-07	1.8182e-06	1.9845	0.98876
401	Palmitic acid	1	MS2 matched	255.2335307	7.5567	0.130559781666667	0.0657353866666667	1.20798684239487	0.00021254	0.0006056	1.9861	0.98997
1469	Satratoxin H	1	MS2 matched	529.2531422	5.78785	0.140299281666667	0.0701684	1.34918231227893	1.1337e-07	9.0113e-07	1.9995	0.99961
1114	Herbasterol	1	MS2 matched	491.3489828	10.490125	0.05905134	0.0295112766666667	1.26771957467703	2.7266e-05	9.9207e-05	2.001	1.0007
946	Denudatine	1	MS2 matched	344.2558095	5.335483333	0.0408813	0.0202402633333333	1.35306234240441	6.6068e-08	5.6267e-07	2.0198	1.0142
640	1-Stearoyl-Sn-Glycerol-3-Phosphocholine	0.948567273	MS2 matched	524.3699197	5.98165	0.0974954	0.0482572333333333	1.35590728554519	2.9298e-08	2.911e-07	2.0203	1.0146
1415	PI(20:4/22:6)	1	MS2 matched	931.5387494	7.9558	3.30667083333333	1.63457066666667	1.38059555155709	2.8255e-12	3.1795e-10	2.023	1.0165
1287	Neocoprogen I	1	MS2 matched	699.3553886	4.109216667	1.14917856666667	0.567328616666667	1.35992100418517	1.5773e-08	1.7463e-07	2.0256	1.0183
761	"7z,10z,13z-Hexadecatrienoic Acid"	0.920947016	MS2 matched	251.2003043	5.546483333	0.166623841666667	0.0819804533333333	1.34088493270341	2.8861e-07	2.006e-06	2.0325	1.0232
1224	Methyl jasmonate	0.719109132	MS2 matched	225.1476385	2.833383333	0.225890861666667	0.110052483333333	1.20333225942933	0.00025586	0.00070944	2.0526	1.0374
872	Calcitroic acid	1	MS2 matched	375.2505881	5.863833333	1.012199	0.487536166666667	1.37379907456381	4.1358e-10	1.0509e-08	2.0762	1.0539
292	HexCer-EODS d51:7	1	MS2 matched	954.7118127	0.69685	0.105539041666667	0.0507878266666667	1.34145812831327	1.9183e-07	1.4158e-06	2.078	1.0552
1407	PI(18:4/22:6)	1	MS2 matched	903.5067428	7.20905	0.0967525816666667	0.0462896416666667	1.36375634707449	8.0737e-09	1.0788e-07	2.0902	1.0636
180	Cer-NS d52:4	1	MS2 matched	828.7454458	0.697683333	0.0553509766666667	0.0264546183333333	1.37171974430826	4.356e-10	1.089e-08	2.0923	1.0651
1269	N-(1-Deoxy-b-D-fructopyranosyl) (R)C(S)S-alliin	1	MS2 matched	340.1019055	2.444075	0.03806385	0.01815792	1.0384263842129	0.0052696	0.010485	2.0963	1.0678
318	Lithol Rubine	1	MS2 matched	385.0408236	4.649316667	0.038939525	0.018522685	1.18758606050384	0.000339	0.00090596	2.1023	1.0719
1230	Met-Tyr-OH	1	MS2 matched	421.10334	2.771616667	0.0697586583333333	0.0330937216666667	1.31057956474846	3.216e-06	1.5291e-05	2.1079	1.0758
1201	lysoPC 18:3	1	MS2 matched	518.3234051	4.221316667	0.385644183333333	0.182847516666667	1.33425358960162	5.561e-07	3.4341e-06	2.1091	1.0766
1028	Doxycycline	1	MS2 matched	445.1628471	2.802916667	0.0466381	0.0221030233333333	1.20512925160381	0.00024716	0.00068779	2.11	1.0773
879	Cascaroside D	0.793323217	MS2 matched	565.1888625	3.283466667	0.910805083333333	0.43086095	1.36769904818965	1.6255e-09	3.1495e-08	2.1139	1.0799
716	4-Acetamidobutyric acid	1	MS2 matched	146.0910137	0.971875	0.0542149833333333	0.0256286166666667	1.33877624633655	3.0969e-07	2.1146e-06	2.1154	1.0809
365	MK 886	1	MS2 matched	470.1929888	2.7305	0.104581018666667	0.0493894673333333	1.11922171600343	0.001481	0.0033759	2.1175	1.0823
1334	PA(18:3/22:4)	1	MS2 matched	747.5004684	9.502283333	0.114004183333333	0.0533269133333333	1.33472451031334	4.1165e-07	2.6922e-06	2.1378	1.0962
868	Byakangelicin	1	MS2 matched	335.1224872	2.43795	0.0204182023333333	0.009462955	1.27442519046059	2.3558e-05	8.7564e-05	2.1577	1.1095
337	LysoPE(0:0/18:3)	0.857416039	MS2 matched	474.2646611	5.022333333	0.18852993	0.0873158066666667	1.31026678957411	3.5203e-06	1.6535e-05	2.1592	1.1105
265	Gingerenone A	0.708333333	MS2 matched	355.1593071	7.556716667	0.181547591666667	0.0837079333333333	1.07294124029193	0.0030508	0.0063993	2.1688	1.1169
360	MGDG 38:8	1	MS2 matched	843.5191952	6.3714	0.027893915	0.0127992683333333	1.34510015885287	1.619e-07	1.2301e-06	2.1793	1.1239
742	5-Hydroxyindole-2-carboxylic acid	0.710501804	MS2 matched	178.0493147	2.42885	0.202430386666667	0.0920524833333333	1.3605973025073	1.7403e-08	1.913e-07	2.1991	1.1369
1200	lysoPC 18:2	0.811187898	MS2 matched	542.322211	4.5479	0.200211888333333	0.0902561466666667	1.32016459265409	1.8273e-06	9.3819e-06	2.2183	1.1494
356	MGDG 36:6	0.896237327	MS2 matched	819.5348504	9.381891667	0.240739566666667	0.108418071666667	1.09148831731914	0.0023696	0.0050942	2.2205	1.1509
1222	Methyl acetyl ricinoleate	1	MS2 matched	355.2751435	5.858691667	0.051042525	0.0229738083333333	1.35783509986917	2.8229e-08	2.8412e-07	2.2218	1.1517
770	9(S)-HPODE	0.749352754	MS2 matched	295.2265532	5.207441667	1.933867	0.866852533333333	1.36626584765932	3.1275e-09	5.5087e-08	2.2309	1.1576
1033	Echinasteroside C 15-O-sulfate	1	MS2 matched	715.3304942	4.111783333	0.026028902	0.0116231351666667	1.21522965352288	0.00019892	0.00057098	2.2394	1.1631
102	5-Hydroxytryptophan	1	MS2 matched	439.1616813	3.05985	0.10418146	0.046337145	1.29790122471466	7.4557e-06	3.2101e-05	2.2483	1.1689
350	MGDG 28:8	1	MS2 matched	703.3610353	8.61405	0.0318591583333333	0.014170215	1.2011947022476	0.00025647	0.00070986	2.2483	1.1688
669	2alpha-Hydroxypyracrenic acid	0.972267087	MS2 matched	635.3905949	7.065375	0.956033716666667	0.4241186	1.36508972616551	4.9368e-09	7.7293e-08	2.2542	1.1726
760	7-O-Acetylaustroinulin	1	MS2 matched	365.2688808	5.062958333	0.114416525	0.0505063316666667	1.13126924194018	0.0011526	0.0026865	2.2654	1.1798
554	"(2R)-3-benzylsulfanyl-2-[[2-[(4-oxo-2,3-dihydro-1H-cyclopenta[c]chromen-7-yl)oxy]acetyl]amino]propanoic acid"	1	MS2 matched	454.1279711	2.500466667	0.0163858331666667	0.00719821616666667	1.32920973419238	8.3506e-07	4.7939e-06	2.2764	1.1867
1404	PI(18:2/0:0)	0.915574088	MS2 matched	597.3030929	5.52815	0.149024206666667	0.0647067533333333	1.35393149272954	5.4101e-08	4.767e-07	2.3031	1.2036
334	LysoPC(18:3)	1	MS2 matched	562.3181521	4.2127	0.263973566666667	0.113973433333333	1.32404288725692	1.3747e-06	7.4765e-06	2.3161	1.2117
584	1-(5-Phosphoribosyl)imidazole-4-acetate	0.824483393	MS2 matched	339.0680495	2.477933333	0.123954905	0.05336693	1.35707430829083	3.1668e-08	3.0871e-07	2.3227	1.2158
122	Ac2PIM1 32:0	1	MS2 matched	971.5613943	8.6144	0.0497663216666667	0.021379195	1.23542655938877	9.5089e-05	0.0002941	2.3278	1.219
924	Cycloartenol	1	MS2 matched	427.3916636	9.68925	0.10358069	0.04405478	1.25176723909139	5.4083e-05	0.00018145	2.3512	1.2334
514	trans-9-Octadecenoic acid	1	MS2 matched	281.2493076	7.73725	0.0762814766666667	0.032061465	1.27920852453149	1.7309e-05	6.7071e-05	2.3792	1.2505
1567	Zanamivir	0.834886741	MS2 matched	333.1443805	3.280566667	0.0449083101666667	0.0188173535	1.22025480758093	0.00014086	0.00041919	2.3865	1.2549
32	12(S)-HHT	1	MS2 matched	279.1972259	4.904191667	0.0401050516666667	0.0166218516666667	1.34874393675611	9.2024e-08	7.5987e-07	2.4128	1.2707
877	Carbetamide	0.995851667	MS2 matched	237.1138357	2.767333333	0.1216359	0.05024186	1.37266908492573	4.9052e-10	1.2068e-08	2.421	1.2756
266	Ginsenoside La	1	MS2 matched	781.4743647	8.778766667	0.04682898	0.0193022716666667	1.19095170216176	0.00033428	0.00089797	2.4261	1.2786
224	DGDG 42:8	1	MS2 matched	1061.632097	7.696416667	0.0296059416666667	0.0121524166666667	1.04022828714976	0.0050529	0.010119	2.4362	1.2846
453	PI 36:7	0.885681293	MS2 matched	851.4708355	10.5683	0.121182028333333	0.0497365116666667	1.33633678151488	4.3914e-07	2.8243e-06	2.4365	1.2848
1421	Picrasin G	0.972947497	MS2 matched	393.1875618	3.090041667	0.158891551666667	0.0649545133333333	1.33364712872412	5.4949e-07	3.4205e-06	2.4462	1.2905
201	DG(20:5/20:1/0:0)	1	MS2 matched	667.5384792	6.979758333	0.0354648726666667	0.0144663688333333	1.21244564267186	0.00018411	0.00053142	2.4515	1.2937
711	"4,4-Diapophytoene"	1	MS2 matched	409.3826743	9.691216667	0.137704723333333	0.0556872716666667	1.24121015989987	8.0454e-05	0.00025502	2.4728	1.3062
1193	L-Tyrosine	1	MS2 matched	182.0803594	2.961216667	0.07832363	0.0311646583333333	1.30966846550785	2.9582e-06	1.4374e-05	2.5132	1.3295
95	"5,10-Methenyltetrahydrofolate"	1	MS2 matched	454.1404321	2.740516667	0.0745017666666667	0.0296344333333333	1.26441260577063	3.5338e-05	0.00012506	2.514	1.33
451	PI 36:10	1	MS2 matched	845.4235169	8.785141667	0.04438761	0.0174722333333333	1.1814624191537	0.0004158	0.0010868	2.5405	1.3451
1405	PI(18:3/0:0)	1	MS2 matched	595.2877909	4.852858333	0.154280136666667	0.0606800633333333	1.36680837759535	3.3589e-09	5.7212e-08	2.5425	1.3463
94	4-Methoxyglucobrassicin (4-Methoxy-3-indolylmethyl glucosinolate)	0.875746413	MS2 matched	477.0660183	2.774166667	3.19815483333333	1.25185383333333	1.37962418314639	6.4534e-12	5.884e-10	2.5547	1.3532
433	Phenindione	0.702758709	MS2 matched	221.0668053	3.163825	0.277118025	0.108183806666667	1.36674873727873	3.2256e-09	5.6175e-08	2.5615	1.357
591	10-DEACETYLTAXOL	1	MS2 matched	812.3282783	6.951491667	0.0344337083333333	0.0133901166666667	1.35271537761896	5.4436e-08	4.767e-07	2.5716	1.3627
227	Diaveridine	1	MS2 matched	259.1192376	2.776316667	0.100218886666667	0.0386113433333333	1.30186934315672	5.9369e-06	2.6203e-05	2.5956	1.3761
712	"4,4-Difluoro-17beta-hydroxy-17alpha-methyl-androst-5-en-3-one"	0.985764637	MS2 matched	339.2163307	6.799083333	0.210054958333333	0.0807847516666667	1.37547896153685	1.7896e-10	6.0303e-09	2.6002	1.3786
118	9-Oxoode	0.925160279	MS2 matched	293.2127404	5.209425	3.00068116666667	1.15141833333333	1.34483569311787	1.5952e-07	1.218e-06	2.6061	1.3819
515	Trazodone	1	MS2 matched	370.1361528	5.511441667	0.0223469521666667	0.00849529983333334	1.16313832320523	0.00063745	0.001591	2.6305	1.3953
1284	Narasin	1	MS2 matched	729.4922712	8.539616667	0.11465117	0.04334986	1.24597164101285	7.4942e-05	0.0002415	2.6448	1.4032
1031	Drospirenone	1	MS2 matched	755.4325748	6.047816667	0.21781011	0.08185577	1.26182190452933	3.7611e-05	0.00013219	2.6609	1.4119
1067	Fluspirilene	1	MS2 matched	476.2477492	3.114908333	0.058602845	0.0220207716666667	1.15114533686291	0.00078843	0.0019306	2.6613	1.4121
1027	Donhexocin	1	MS2 matched	615.4896602	9.216283333	0.123555688333333	0.0461189883333333	1.31391775816394	2.2936e-06	1.1505e-05	2.6791	1.4217
793	alpha-Linolenic acid	0.983458903	MS2 matched	279.2316024	6.39115	2.61626346666667	0.973439183333333	1.37208136100293	8.1805e-10	1.9212e-08	2.6876	1.4263
1159	Khellol glucoside	1	MS2 matched	409.109981	2.689583333	0.18290478	0.0669335816666667	1.36377367566848	8.3161e-09	1.1017e-07	2.7326	1.4503
858	Boldione	1	MS2 matched	285.182069	5.2456	0.0849762266666667	0.0309788316666667	1.37609883359569	1.4782e-10	5.3943e-09	2.743	1.4558
233	Dipiperamide D	1	MS2 matched	595.2838814	4.827833333	0.08883159	0.0321838133333333	1.34847794187461	1.1326e-07	9.0113e-07	2.7601	1.4647
402	Panaquinquecol 6	1	MS2 matched	317.1744175	5.53415	0.048055995	0.0173161566666667	1.33430836088914	4.9358e-07	3.1099e-06	2.7752	1.4726
907	Condurango glycoside A	1	MS2 matched	987.528284	5.491291667	0.633124316666667	0.227029716666667	1.36253989414287	1.1633e-08	1.3977e-07	2.7887	1.4796
544	"(1S,4E,5R,6R,6R,7S,8R,10S,12R,14S,16S,18E,20E,22S,25R,27R,28R,29S)-22-Ethyl-7,11,14,15-tetrahydroxy-6-[(2S)-2-hydroxypropyl]-5,6,8,10,12,14,16,28,29-nonamethyl-5,6-dihydro-3H,9H,13H-spiro[2,26-dioxabicyclo[23.3.1]nonacosa-4,18,20-triene-27,2-pyran]-3,3,9,13(4H)-tetrone"	1	MS2 matched	787.4954109	8.157541667	1.05148666666667	0.376347683333333	1.18720132665595	0.00037622	0.0010037	2.7939	1.4823
572	"(6aR,12aR)-6a,12a-Dihydro-6H-[1,3]dioxolo[5,6][1]benzofuro[3,2-c]chromen-3-yl 6-O-(carboxyacetyl)-beta-D-glucopyranoside"	1	MS2 matched	555.1068857	2.693125	0.0578741666666667	0.0206468933333333	1.29519946691203	7.5623e-06	3.247e-05	2.803	1.487
188	Corticosterone	1	MS2 matched	381.1752648	7.732158333	0.0376865116666667	0.01340964	1.07430961879101	0.003051	0.0063993	2.8104	1.4908
353	MGDG 34:6	0.712547285	MS2 matched	791.5027997	8.774466667	0.93358315	0.332024683333333	1.11835356105233	0.0014925	0.0033971	2.8118	1.4915
277	Glucoiberin	0.99427614	MS2 matched	422.0266888	0.904883333	0.325262083333333	0.11508945	1.35089874390159	7.8822e-08	6.5685e-07	2.8262	1.4988
407	PC 5:0	1	MS2 matched	400.1469217	5.343316667	0.0184136691666667	0.00644072266666667	1.21917403721469	0.00015512	0.00045459	2.8589	1.5155
1524	"trans-2,3,4-Trimethoxycinnamic Acid"	0.839908894	MS2 matched	239.0907811	3.022116667	0.0647801533333333	0.0225579933333333	1.35201949636533	4.5639e-08	4.1368e-07	2.8717	1.5219
1216	METHIOTHEPIN	1	MS2 matched	357.1529099	2.720433333	0.0932410466666667	0.03226426	1.23026612570856	0.00012955	0.00038915	2.8899	1.531
141	Ampeloside Bf2	1	MS2 matched	951.4882846	6.391016667	0.0174815588333333	0.00603676066666667	1.24421765802182	7.3199e-05	0.00023786	2.8959	1.534
1066	Flurtamone	0.824643284	MS2 matched	334.1129766	2.467283333	0.0514421933333333	0.0177352933333333	1.37849413932461	1.9709e-11	1.2219e-09	2.9006	1.5363
1539	Tyramine	1	MS2 matched	138.0902112	2.84075	0.0360125556666667	0.0123514083333333	1.27310669107152	2.4081e-05	8.9289e-05	2.9157	1.5438
1288	N-ethyl N-(2-hydroxy-ethyl) arachidonoyl amine	1	MS2 matched	376.3178739	6.232783333	0.305417708333333	0.103812311666667	1.30928361571933	3.5708e-06	1.6721e-05	2.942	1.5568
182	Cholic acid glucuronide	1	MS2 matched	583.321137	10.5728	0.0175081255	0.00590624216666667	1.10249929824174	0.0018631	0.0040962	2.9643	1.5677
181	Cer-NS d68:2	1	MS2 matched	1011.018605	0.975183333	0.0207199573333333	0.00698776866666667	1.20108398394191	0.00027888	0.00076372	2.9652	1.5681
1232	MG 18:2	0.775945941	MS2 matched	372.3103391	6.46415	0.133133121666667	0.04486296	1.36485422476896	6.5965e-09	9.4673e-08	2.9676	1.5693
613	17beta-Hydroxy-2alpha-(hydroxymethyl)-17-methyl-5alpha-androstan-3-one	1	MS2 matched	335.2579154	4.85245	0.1020401	0.03416455	1.36814206831936	2.6452e-09	4.7676e-08	2.9867	1.5786
330	LPS 18:3	0.999149642	MS2 matched	518.2542444	4.412683333	0.106013996666667	0.0351431283333333	1.37149079113085	9.5024e-10	2.166e-08	3.0166	1.5929
738	"5beta-Pregnane-3alpha,17alpha,20alpha-triol"	1	MS2 matched	337.2732528	6.472633333	0.319850945	0.105970298333333	1.36467326793099	7.1146e-09	1.0025e-07	3.0183	1.5937
115	"9,11-methane-epoxy PGF1alpha"	1	MS2 matched	351.2550263	5.319841667	0.02379257	0.00777901666666667	1.34208482656427	2.669e-07	1.8805e-06	3.0586	1.6129
1375	PG(16:0/12:0)	0.943367122	MS2 matched	667.4527943	8.405433333	1.99787755	0.65316965	1.37662548197474	5.4819e-11	2.4705e-09	3.0587	1.6129
264	Gartanin	1	MS2 matched	395.1571735	2.540883333	0.111854273333333	0.0364031583333333	1.36499392835538	4.9041e-09	7.7293e-08	3.0727	1.6195
333	LysoPC(18:0)	1	MS2 matched	568.3645143	5.977133333	0.027160127	0.00881575866666667	1.16492219879932	0.00058233	0.0014653	3.0809	1.6233
282	Gravacridonetriol glucoside	1	MS2 matched	518.1682971	2.858733333	0.07544742	0.0243488366666667	1.33055558320303	7.2399e-07	4.315e-06	3.0986	1.6316
1088	Gingerglycolipid C	1	MS2 matched	681.4130257	8.043825	0.109634975	0.0353229316666667	1.34276100694095	2.0175e-07	1.4681e-06	3.1038	1.634
130	AcylGlcADG 56:15	1	MS2 matched	1063.647187	7.28225	0.0671902866666667	0.0215079183333333	1.24489761658423	6.8609e-05	0.00022483	3.124	1.6434
1077	Galbeta1-3[Fucalpha1-4]GlcNAcbeta-Sp	1	MS2 matched	599.248854	7.9078	0.31706105	0.101408776666667	1.35297247295497	5.2847e-08	4.7076e-07	3.1266	1.6446
246	Ethyl 3-hydroxytridecanoate	0.995851667	MS2 matched	257.2131343	5.864675	0.0690409616666667	0.0213111133333333	1.34429009379272	1.5574e-07	1.195e-06	3.2397	1.6958
947	Deoxycorticosterone	1	MS2 matched	331.2238837	6.450933333	0.425723533333333	0.131285616666667	1.35712864341399	3.3089e-08	3.1961e-07	3.2427	1.6972
1225	Methyl linolenate	0.835880454	MS2 matched	293.2472153	7.990683333	0.534387083333333	0.162426316666667	1.37376541287894	3.079e-10	8.2283e-09	3.29	1.7181
1339	PA(20:5/20:5)	1	MS2 matched	741.453004	7.922883333	0.24988645	0.075137515	1.32063132116692	1.6944e-06	8.9329e-06	3.3257	1.7337
1236	MG(0:0/18:1/0:0)	0.962894986	MS2 matched	357.2994548	7.195433333	0.498343133333333	0.146678516666667	1.36786519332159	1.5328e-09	3.0308e-08	3.3975	1.7645
851	beta-Zearalanol	1	MS2 matched	323.1952311	6.389283333	0.147139295	0.0432331083333333	1.37877770562275	1.6149e-11	1.0883e-09	3.4034	1.767
688	"3alpha,12alpha-Dihydroxy-5beta-pregnan-20-one"	0.902979158	MS2 matched	335.2575117	7.9673	0.0351976416666667	0.01033130022	1.17409492103769	0.00053672	0.001366	3.4069	1.7685
1436	Prostaglandin F2alpha-biotin	0.935197481	MS2 matched	665.4373005	8.03145	2.83071001666667	0.826492883333333	1.37575864755613	1.1528e-10	4.5818e-09	3.425	1.7761
1065	Fluridone	1	MS2 matched	330.1159459	2.437816667	0.231875266666667	0.0675367066666667	1.35500872558956	4.8215e-08	4.3198e-07	3.4333	1.7796
308	Kaempferol 3-sophorotrioside	1	MS2 matched	771.206806	2.637416667	0.0876757883333333	0.0252667416666667	1.34454282987481	1.2667e-07	9.9662e-07	3.47	1.7949
852	Bilirubin	1	MS2 matched	585.2696746	6.279483333	0.11052718	0.0315787316666667	1.30348484831213	5.2346e-06	2.345e-05	3.5001	1.8074
880	CDP-ribitol	1	MS2 matched	538.0816884	2.61675	0.0235139518333333	0.006674498	1.36984891819528	1.3791e-09	2.8127e-08	3.523	1.8168
707	3-trans-Caffeoyltormentic acid	1	MS2 matched	651.3854012	5.7738	0.212839863333333	0.0599175066666667	1.38197514882967	8.6486e-13	1.4895e-10	3.5522	1.8287
526	Yuccaol A	1	MS2 matched	495.1059469	2.597975	0.222869345	0.0623886366666667	1.38126842714866	1.7801e-12	2.5083e-10	3.5723	1.8368
1038	Embigenin 2-(2-acetylrhamnoside)	1	MS2 matched	649.2142251	3.550241667	0.0233578923333333	0.0064750965	1.28587247904158	1.2869e-05	5.2353e-05	3.6073	1.8509
774	"9-Bromo-17beta-hydroxy-17-methylandrost-4-ene-3,11-dione"	1	MS2 matched	395.1311177	2.678466667	0.0936463466666667	0.0258519116666667	1.35244438153357	6.2017e-08	5.3404e-07	3.6224	1.857
671	2-Arachidonoylglycerol	1	MS2 matched	379.2817264	7.197683333	0.262032066666667	0.0708350583333333	1.38137863456933	8.5476e-13	1.4895e-10	3.6992	1.8872
15	"(9Z,11E,13E)-Octadecatrienoic acid"	1	MS2 matched	277.2180345	6.382658333	1.20452401666667	0.319204466666667	1.37715630691143	6.0542e-11	2.5362e-09	3.7735	1.9159
276	Glucohesperalin	1	MS2 matched	464.07403	2.103566667	0.0832975583333333	0.0219894583333333	1.34747673493287	1.3301e-07	1.036e-06	3.7881	1.9215
355	MGDG 35:8	0.891063403	MS2 matched	801.4855275	6.325366667	0.132915196666667	0.0350102766666667	1.35144998236495	6.3906e-08	5.4726e-07	3.7965	1.9247
472	Propionyladenylate	0.784448206	MS2 matched	402.0911878	2.876133333	0.082537885	0.02149916	1.3269214609583	1.0998e-06	6.1539e-06	3.8391	1.9408
1164	Lancerin	1	MS2 matched	407.0979003	2.416966667	0.0172290128333333	0.00446129083333333	1.35478098919571	4.1886e-08	3.8644e-07	3.8619	1.9493
524	Vernolic acid	1	MS2 matched	295.2284968	5.951275	0.156370161666667	0.0398626033333333	1.37889054915698	2.4606e-11	1.3621e-09	3.9227	1.9719
869	C.I. Food Red 1	1	MS2 matched	437.0494001	3.992233333	0.0386072158333333	0.00964289116666667	1.36720560959915	2.0241e-09	3.7799e-08	4.0037	2.0013
874	Candesartan	1	MS2 matched	441.1722656	3.011433333	1.00084706666667	0.247849	1.38216192822224	5.5019e-13	1.2183e-10	4.0381	2.0137
220	DGDG 40:6	1	MS2 matched	1051.647877	8.657891667	0.0376657125	0.00926194666666667	1.10609407067084	0.001854	0.0040936	4.0667	2.0239
1219	"methyl 12,13-epoxy-9,15-octadecadienoate"	0.997607548	MS2 matched	309.2417393	6.4469	0.240357223333333	0.0589703933333333	1.36587574746908	5.3589e-09	8.3063e-08	4.0759	2.0271
1473	Scytophycin C	1	MS2 matched	806.5401749	7.556533333	0.261020156666667	0.061939325	1.12293094891861	0.0014481	0.0033056	4.2141	2.0752
441	PI 20:2	0.710079275	MS2 matched	637.3010459	6.412466667	0.084188202	0.0193801091666667	1.28037661054005	1.7245e-05	6.6991e-05	4.3441	2.119
378	Niveusin C	1	MS2 matched	377.1643342	6.990933333	0.0606015236666667	0.0124475235	1.31792240513993	1.834e-06	9.3819e-06	4.8686	2.2835
1095	Glucoraphanin	0.941002294	MS2 matched	476.0037473	0.9889	0.233899241666667	0.0478732666666667	1.37877206523097	1.4941e-11	1.0883e-09	4.8858	2.2886
1559	Viniferal	1	MS2 matched	575.1749335	2.830508333	0.0661519466666667	0.0119851254216667	1.31148232231181	2.8211e-06	1.3838e-05	5.5195	2.4645
1299	Nithiazide	1	MS2 matched	217.0422952	3.064858333	0.035883898	0.00633702183333333	1.28042045626989	1.7582e-05	6.796e-05	5.6626	2.5015
409	PE 25:5	1	MS2 matched	582.3116929	5.735133333	0.0226407913333333	0.00385865666666667	1.36384313962791	7.0316e-09	9.999e-08	5.8675	2.5528
351	MGDG 32:6	0.833831499	MS2 matched	763.4703704	7.852058333	0.0522665915	0.0088153855	1.29722713558231	7.1745e-06	3.0976e-05	5.929	2.5678
179	Cer-ADS d69:0	0.719435737	MS2 matched	1045.07027	0.97175	0.051527177	0.00789854183333333	1.36331141943277	1.0325e-08	1.2907e-07	6.5236	2.7057
898	Chlorphenesin	0.795831788	MS2 matched	203.0436057	3.722883333	0.36221097	0.0552500083333333	1.38280371905389	9.5583e-14	2.9631e-11	6.5559	2.7128
251	FAHFA 38:6	1	MS2 matched	581.4594824	6.990933333	0.0308093381666667	0.0046623015	1.35328641076027	5.4298e-08	4.767e-07	6.6082	2.7243
1534	Trp-Asp-OH	1	MS2 matched	442.125987	3.2914	0.0456211535	0.006815532	1.3030802818855	4.8144e-06	2.1756e-05	6.6937	2.7428
1083	Ganglioside GM3 (d18:0/12:0)	1	MS2 matched	1099.667248	8.739491667	2.74765366666667	0.401127116666667	1.36912895375318	1.2263e-09	2.5687e-08	6.8498	2.7761
683	"3-[(2S,3R,4S,5R,6S)-3,4-dihydroxy-6-methyl-5-[(2S,3R,4S,5S,6R)-3,4,5-trihydroxy-6-(hydroxymethyl)oxan-2-yl]oxyoxan-2-yl]oxy-2-(3,4-dihydroxyphenyl)-5-hydroxy-7-[3,4,5-trihydroxy-6-(hydroxymethyl)oxan-2-yl]oxychromen-4-one"	0.999698057	MS2 matched	773.2133282	2.653133333	0.0838722008333333	0.010105768	1.36936335542872	1.9005e-09	3.5924e-08	8.2994	3.053
459	PI 49:4	1	MS2 matched	1039.71975	7.00175	0.0255310986666667	0.0029791395	1.34386235794675	1.6773e-07	1.2682e-06	8.57	3.0993
274	Glucoerucin	0.961440312	MS2 matched	420.0478609	2.544283333	0.118604146166667	0.0133051808333333	1.33928431246058	3.1581e-07	2.147e-06	8.9141	3.1561
250	FAHFA 36:5	1	MS2 matched	555.4450776	6.386741667	0.0222719285	0.00196970433333333	1.36529658356999	6.4655e-09	9.3659e-08	11.307	3.4992
881	Cefazolin	1	MS2 matched	455.0389202	3.998733333	0.0518171175	0.00447473783333333	1.35384416863895	5.851e-08	5.0665e-07	11.58	3.5336
1502	Sulfasalazine	1	MS2 matched	399.0730029	4.093441667	0.0744249051666667	0.00537234616666667	1.04814328068934	0.004622	0.0093162	13.853	3.7922
486	SC-58125	0.874188312	MS2 matched	383.043873	4.649316667	0.396178446666667	0.0220137216666667	1.36218697547347	9.3114e-09	1.2128e-07	17.997	4.1697
305	Kaempferol -3-glucoside	0.764077938	MS2 matched	895.2043026	3.039741667	0.37479055	0.017827037285	1.37385350888247	2.6048e-10	7.7642e-09	21.024	4.3939
1229	Met-Phe4Cl-OH	0.874856046	MS2 matched	439.0655725	3.9986	0.308651681666667	0.01369598	1.37660220768593	9.663e-11	3.9415e-09	22.536	4.4942
1450	Quercitrin	0.997076531	MS2 matched	449.1069053	3.047633333	1.587423365	0.0298101383333333	1.38359919381942	2.5601e-14	1.3227e-11	53.251	5.7347
1449	Quercetin 3-D-galactoside	0.792894316	MS2 matched	465.1016582	2.686133333	0.462117926666667	0.005668795	1.3774667523654	6.0341e-11	2.5362e-09	81.52	6.3491
